# Supplementary material for: E. coli Fis Protein Insulates the cbpA Gene from Uncontrolled Transcription
Source: PLoS Genet. 2013 Jan 17;9(1):e1003152. doi: 10.1371/journal.pgen.1003152 (PMC3547828; doi:10.1371/journal.pgen.1003152)
Supplement: Table S2 — Raw array data. (ZIP) [file pgen.1003152.s009.zip › Table S2 ChIP-chip data.txt]

Microarray probe sequence
G	C	G	G	T	C	G	C	G	G	A	A	A	T	C	G	G	C	G	C	G	G	T	A	G	C	G	A	G	C	G	G	T	A	T	C	T	C	C	G	G	C	T	C	C	G	G	C	C	C
C	G	G	C	G	G	T	G	C	C	G	A	T	T	T	C	G	T	C	A	T	G	C	T	T	G	G	C	G	G	C	A	T	G	C	T	G	G	C	G	G	G	C	C	A	C	G	A	A	G
G	T	C	G	G	C	G	C	G	C	G	C	G	G	T	C	A	G	C	G	A	G	C	T	G	G	A	T	A	G	C	C	G	C	G	G	C	A	T	C	A	C	C	A	C	G	C	G	G	G
C	G	C	T	T	C	C	G	C	C	A	G	T	G	C	C	T	G	C	G	C	G	A	G	C	A	G	G	A	C	G	G	C	G	T	A	G	A	G	C	C	G	G	A	T	G	A	C	G	T
C	G	G	C	A	G	A	C	G	C	A	C	C	C	G	G	A	C	C	T	G	C	A	C	G	C	C	C	A	C	G	A	C	T	T	T	T	T	G	C	C	G	G	A	C	G	A	C	A	C
T	C	A	C	C	G	A	T	G	C	C	C	G	C	G	T	G	G	A	G	G	C	C	A	T	C	A	G	C	C	G	G	C	A	G	C	T	G	A	T	T	A	A	G	C	A	C	C	G	C
A	C	T	T	C	A	C	C	T	A	C	G	A	G	C	C	G	G	T	C	T	A	A	C	G	G	C	T	C	A	G	G	C	C	G	G	G	T	A	G	C	C	C	A	G	C	G	C	G	C
T	C	A	G	C	G	T	C	G	A	C	A	G	G	C	T	C	A	G	G	G	C	G	G	C	G	A	T	G	A	C	G	C	G	G	G	A	C	T	C	G	T	G	G	T	T	C	C	A	C
C	G	A	T	C	G	T	A	G	C	G	G	C	G	G	G	A	T	G	C	G	T	C	T	G	G	C	G	C	A	G	G	C	G	C	T	C	A	C	C	C	G	G	G	C	G	A	T	G	T
G	C	C	G	T	A	C	C	G	G	G	T	A	C	T	G	A	C	C	G	G	G	C	T	G	G	T	G	G	A	C	C	G	C	T	T	C	G	G	G	C	G	C	A	C	A	C	A	G	A
G	C	G	C	T	G	G	A	A	G	G	C	G	C	A	C	A	A	C	G	A	C	T	G	G	C	G	C	A	G	G	G	C	G	G	C	G	C	A	G	T	G	A	C	G	C	G	C	G	G
G	G	G	C	G	C	T	T	T	C	C	G	G	C	G	G	G	C	A	A	C	G	T	C	A	G	C	G	A	G	T	G	G	C	G	C	T	T	G	G	G	C	G	G	G	C	G	A	T	T
A	T	G	C	G	G	C	T	G	A	T	G	C	T	G	C	G	G	A	C	T	C	A	G	C	A	C	G	C	G	C	A	G	C	C	A	G	C	A	C	G	T	C	A	G	C	C	G	G	A
G	C	C	A	T	T	G	C	C	C	A	T	C	T	T	G	G	A	G	G	C	A	G	T	G	C	C	A	C	A	G	C	G	A	T	C	T	T	C	C	C	G	G	C	G	G	G	T	G	G
G	G	C	G	G	T	A	T	C	A	A	G	C	A	C	A	A	T	G	G	C	G	A	C	G	T	C	C	G	G	C	G	A	C	A	C	C	G	C	G	C	G	G	G	T	G	G	C	A	G
C	G	G	C	G	C	T	G	G	C	A	C	T	C	T	A	C	T	G	G	C	G	G	G	C	G	C	A	A	C	C	G	C	A	C	A	G	T	G	C	G	C	T	A	C	G	C	A	G	T
T	C	C	G	G	C	T	G	A	C	C	C	G	C	C	G	T	C	C	A	C	G	C	A	A	T	G	T	C	G	C	C	G	C	C	A	G	T	G	G	A	T	T	G	T	T	G	C	C	G
C	C	A	G	C	G	G	C	A	G	A	C	G	C	C	A	G	A	A	C	G	G	T	T	C	G	T	T	C	T	C	C	T	G	C	G	C	G	G	C	A	C	T	C	G	C	C	A	G	C
G	A	G	A	C	G	A	C	G	C	C	C	C	G	G	C	C	T	T	G	C	C	T	G	T	T	A	T	C	G	C	T	C	G	T	C	G	C	G	A	C	G	A	C	C	A	C	C	C	A
C	T	C	C	T	G	G	C	G	G	C	T	G	C	G	C	A	C	C	A	G	C	A	C	A	C	T	G	A	T	G	T	C	C	G	A	A	G	C	A	C	G	C	A	C	C	G	G	A	C
G	A	C	G	C	G	G	C	C	C	C	G	C	C	A	G	C	C	C	G	C	A	G	G	C	G	A	C	C	A	T	C	C	C	G	C	C	C	C	A	G	G	T	G	G	C	T	T	C	T
A	A	G	G	A	A	A	C	C	T	T	C	C	T	G	C	A	G	C	A	C	C	G	G	A	T	C	G	C	C	C	G	C	G	C	C	G	A	G	T	A	G	C	G	C	C	A	G	C	T
C	C	G	C	C	A	C	C	A	T	C	A	A	C	A	C	G	C	C	G	A	T	C	A	T	C	G	C	C	G	A	A	A	C	G	C	G	C	C	C	G	A	C	C	A	G	C	C	C	G
G	C	C	G	T	A	C	C	G	G	G	T	A	C	T	G	A	C	C	G	G	G	C	T	G	G	T	G	G	A	C	C	G	C	T	T	C	G	G	G	C	G	C	A	C	A	C	A	G	A
G	C	C	G	T	A	C	C	G	G	G	T	A	C	T	G	A	C	C	G	G	G	C	T	G	G	T	G	G	A	C	C	G	C	T	T	C	G	G	G	C	G	C	A	C	A	C	A	G	A
C	G	G	C	T	G	C	G	T	T	T	G	C	G	C	C	A	C	C	T	G	T	G	C	A	G	G	G	G	C	C	G	C	G	A	C	G	T	T	G	C	T	C	G	T	C	A	C	T	G
C	G	C	G	C	C	G	C	G	C	C	G	T	C	C	G	G	T	A	C	G	C	C	A	G	T	G	C	T	G	G	T	G	A	A	C	G	G	T	C	G	C	G	A	A	G	T	A	C	C
G	T	G	G	T	G	T	G	G	A	T	A	A	A	C	A	G	C	G	C	C	A	G	C	A	C	G	C	C	A	G	C	A	C	G	C	C	A	G	C	G	A	A	C	G	G	G	C	C	G
C	A	G	C	A	G	C	C	A	C	A	G	C	G	T	G	C	C	A	G	G	C	A	G	G	T	A	G	C	C	C	A	T	C	T	G	C	G	C	G	G	C	G	A	G	A	A	C	C	G
C	G	G	C	G	C	A	G	A	T	G	G	C	G	A	A	T	G	T	G	C	T	G	G	A	G	C	C	G	G	A	G	T	G	G	G	C	G	A	A	A	T	C	G	C	T	G	A	C	C
G	C	G	C	C	C	G	C	C	G	C	G	C	C	C	C	T	G	G	C	G	G	C	C	T	T	C	A	A	A	G	T	T	A	C	G	G	T	T	G	C	T	G	G	T	G	G	A	G	G
T	G	G	C	G	T	T	A	C	C	G	C	C	G	A	G	G	C	G	C	G	G	T	G	G	A	C	G	C	A	C	A	G	T	C	G	G	A	C	G	C	C	A	G	C	C	G	C	C	T
C	G	A	T	C	A	C	T	G	C	C	A	G	C	T	A	T	C	A	G	G	C	G	A	C	G	C	C	G	G	C	G	G	G	C	T	T	C	G	C	C	G	C	G	C	G	A	G	G	T
C	T	G	A	T	C	G	G	C	A	C	C	G	G	C	G	G	C	A	C	C	A	A	C	G	C	C	C	G	G	G	A	A	A	C	C	A	T	C	G	A	A	C	T	C	A	G	C	C	A
G	C	G	T	T	T	C	G	C	C	A	A	C	C	A	C	G	A	A	C	T	C	T	C	C	C	T	G	C	A	G	G	A	G	G	C	C	G	C	C	G	A	A	C	T	G	G	G	C	T
A	G	A	C	G	G	T	G	T	C	G	C	T	C	A	T	C	A	C	C	G	A	T	G	C	G	C	G	C	T	T	C	T	C	G	G	G	C	G	T	G	T	C	G	A	C	G	G	G	C
C	A	G	G	C	T	C	T	C	T	T	C	C	G	G	C	C	A	G	C	A	G	G	C	T	T	T	C	G	G	G	G	C	C	A	A	C	A	G	G	C	G	C	A	G	A	T	C	C	A
G	G	C	G	G	C	G	T	T	T	C	G	C	A	A	C	T	G	A	T	T	G	G	C	A	C	C	G	G	C	G	G	G	C	G	C	G	A	C	C	T	G	A	G	C	G	A	G	A	A
C	G	C	C	G	G	T	G	C	C	C	G	A	A	C	T	G	G	C	G	A	A	A	G	C	C	G	A	T	G	C	C	C	A	T	A	T	G	C	G	C	G	A	C	C	G	T	C	T	G
C	A	G	G	G	G	C	C	G	T	G	G	T	G	G	A	T	A	C	T	G	G	G	G	T	G	G	T	C	T	G	A	G	C	G	G	G	T	G	C	C	G	G	G	T	G	C	T	G	A
T	T	T	C	A	C	G	T	A	T	G	A	C	G	C	G	C	A	G	C	A	C	C	C	G	G	G	C	C	G	G	A	T	G	G	T	G	G	C	G	C	A	C	C	G	T	T	A	C	G
C	G	A	C	A	G	A	C	G	C	G	G	G	A	A	T	A	C	G	G	C	T	A	C	A	G	C	G	C	C	A	C	G	G	G	C	A	G	G	C	T	G	G	A	G	A	G	T	G	T
G	G	C	G	G	T	A	T	G	G	G	C	A	T	G	G	C	G	C	A	G	G	C	G	C	T	C	G	G	T	G	T	G	C	G	T	T	T	C	C	T	T	G	A	T	G	C	C	G	A
C	C	T	G	C	G	C	C	G	T	C	A	G	G	G	A	C	T	G	A	G	G	G	C	A	A	A	G	G	C	C	T	C	C	C	G	G	A	A	G	T	T	C	A	G	C	C	C	G	G
G	C	G	A	T	C	G	T	C	G	G	A	A	C	G	G	C	A	A	C	A	A	A	C	G	G	C	A	G	A	C	C	G	A	G	A	C	G	G	C	G	G	G	C	G	A	G	G	G	C
T	C	C	C	G	T	A	T	A	C	C	A	C	A	G	A	C	C	C	G	G	C	A	G	G	T	A	A	C	C	G	C	C	T	G	C	C	C	G	A	C	C	C	G	G	A	G	C	T	G
C	C	G	C	G	A	C	C	T	G	A	T	G	G	C	T	A	G	C	G	C	C	C	A	G	A	C	C	G	G	C	A	C	C	G	G	C	A	A	A	A	C	A	G	C	G	G	G	C	T
C	G	C	C	A	T	C	C	A	G	T	C	G	G	C	G	G	G	A	T	A	G	A	G	G	A	A	C	A	A	C	G	G	C	T	G	C	G	C	T	T	C	C	A	C	C	C	A	T	G
C	C	G	G	T	G	G	A	G	T	G	G	C	T	G	A	C	C	T	A	C	G	G	C	A	G	C	G	G	C	T	A	T	C	T	T	G	C	G	G	G	C	A	T	G	A	A	G	C	T
C	C	T	G	C	G	C	C	G	T	C	A	G	G	G	A	C	T	G	A	G	G	G	C	A	A	A	G	G	C	C	T	C	C	C	G	G	A	A	G	T	T	C	A	G	C	C	C	G	G
C	T	C	C	G	G	C	C	A	A	C	G	A	T	C	C	G	G	G	C	G	A	A	G	A	C	G	G	C	T	G	G	G	C	G	C	T	T	G	C	G	G	C	A	A	A	A	C	C	G
C	A	C	C	G	T	A	A	G	T	T	T	A	T	C	G	C	C	C	G	G	T	T	G	C	G	C	C	T	G	C	A	T	C	G	C	C	C	A	G	C	C	G	C	T	G	G	C	G	A
C	G	G	C	T	G	G	C	A	G	C	G	T	T	T	T	A	T	G	C	C	G	A	A	C	G	C	G	C	C	C	G	T	C	A	C	G	G	C	G	T	G	G	C	G	C	T	G	A	T
C	A	G	G	C	G	T	T	A	C	C	T	G	G	C	A	C	C	C	T	G	C	C	C	T	A	T	G	G	A	G	C	C	C	G	G	A	C	T	T	T	C	C	T	C	C	C	C	T	C
C	C	C	T	G	C	A	A	G	C	G	G	T	C	G	A	C	A	G	T	C	C	A	G	C	C	G	T	A	C	T	G	A	G	C	G	A	C	C	C	G	C	A	G	C	C	A	T	A	A
C	T	G	G	T	C	G	G	A	G	T	C	C	A	G	G	C	C	G	G	T	G	G	T	G	C	G	C	A	G	G	A	T	C	A	G	C	T	G	A	T	A	G	C	C	A	C	G	G	G
C	G	C	C	G	C	C	A	T	C	G	C	A	C	C	G	G	A	A	G	A	G	G	T	C	A	G	C	G	T	T	G	A	C	C	G	G	G	T	T	T	C	T	G	C	C	G	C	G	C
C	C	C	C	T	G	C	G	G	C	C	T	G	G	T	C	C	G	G	G	C	G	C	A	A	A	T	T	G	C	C	A	T	T	A	C	G	G	C	A	G	C	C	T	G	A	C	G	C	C
C	A	G	C	C	T	G	G	C	G	G	A	T	G	C	G	C	T	T	C	A	G	C	A	G	T	C	C	G	G	C	G	G	C	G	A	A	G	A	C	G	G	T	G	G	C	A	G	T	G
G	G	C	G	G	C	A	A	C	G	G	C	G	C	T	G	G	C	G	G	C	A	A	C	G	C	T	G	G	G	C	G	C	G	G	A	T	C	T	G	A	T	T	T	T	G	C	T	C	T
C	T	C	C	G	G	C	A	G	G	T	G	G	C	A	A	T	A	T	C	G	G	T	G	G	T	G	G	T	C	A	G	C	C	G	C	A	G	G	G	C	G	G	T	T	G	G	G	G	T
C	A	A	C	A	G	C	T	G	C	T	G	G	C	G	G	T	A	G	C	G	G	G	T	C	A	T	C	G	C	G	G	C	A	A	C	G	G	C	G	C	G	T	C	C	G	G	C	G	A
C	A	G	C	T	C	G	T	G	A	G	C	C	G	G	T	A	G	C	T	C	C	G	C	G	C	T	A	C	A	C	T	C	C	T	G	C	G	C	C	A	G	C	A	T	C	A	G	G	C
G	C	G	C	G	G	C	G	G	C	A	A	T	C	G	C	T	A	A	A	G	C	C	G	A	T	G	G	C	G	C	A	C	A	G	G	T	G	G	T	G	G	T	G	G	C	G	G	A	T
C	T	G	C	C	G	C	T	G	A	C	C	G	C	T	T	T	A	A	C	C	C	C	A	T	T	T	A	G	T	G	C	C	G	C	A	C	C	T	A	C	A	G	G	G	C	C	T	C	C
C	G	C	C	T	G	A	A	A	G	G	T	G	A	C	G	A	A	G	C	T	C	G	C	C	A	T	A	C	G	C	T	G	C	T	G	G	C	A	A	C	C	G	G	T	G	C	T	G	C
C	A	G	C	T	G	G	T	T	G	C	G	G	G	T	G	T	G	G	A	T	G	A	A	G	T	C	G	G	A	C	G	C	G	G	G	C	C	G	T	T	A	G	T	T	G	G	C	G	C
T	C	C	A	G	C	G	C	C	G	T	C	C	A	G	G	T	G	C	C	G	G	T	G	G	T	G	T	C	G	C	C	C	C	A	C	G	G	T	G	A	G	C	C	G	T	T	A	T	C
G	C	A	G	C	A	G	G	C	C	A	T	G	G	C	G	G	G	C	C	A	T	C	A	G	G	T	T	A	T	G	G	A	C	G	G	T	G	C	T	G	A	A	G	G	C	G	G	G	C
G	C	C	T	C	G	C	C	G	C	T	G	G	A	C	G	A	G	C	C	G	C	G	C	A	A	G	G	C	G	C	A	G	C	T	G	A	A	A	A	C	C	C	T	G	C	T	G	C	A
C	A	C	C	G	G	C	A	A	A	G	A	G	G	T	G	C	T	G	A	T	T	A	T	C	G	G	C	A	C	T	C	A	G	G	G	C	G	G	C	A	T	C	C	G	C	G	C	C	G
G	A	G	G	T	G	A	T	G	C	T	C	C	A	C	C	T	G	C	G	C	G	A	C	C	T	C	G	G	C	C	T	G	C	T	G	C	A	T	C	T	G	G	A	C	G	C	C	A	T
G	T	C	A	T	C	A	C	C	G	C	C	G	A	C	C	C	G	A	A	A	G	A	G	C	G	T	C	A	C	G	C	C	C	T	G	C	A	G	T	C	C	T	G	G	C	G	C	T	T
C	A	A	G	C	A	C	G	C	G	C	A	G	C	T	G	A	C	C	G	T	G	A	A	A	G	G	C	C	C	G	C	A	A	G	T	A	G	C	C	G	A	G	C	A	G	C	C	T	G
T	A	C	A	T	C	G	G	C	G	G	G	C	G	C	G	G	C	T	T	C	T	T	C	A	C	C	G	G	C	G	C	G	T	T	T	G	T	G	G	G	C	C	T	G	C	A	C	T	G
G	C	G	T	C	G	C	A	C	C	C	G	A	T	G	G	A	T	G	T	T	A	T	G	C	G	C	A	C	C	G	G	T	G	T	T	T	C	C	G	C	G	C	T	C	G	G	C	T	G
G	G	G	T	G	G	A	G	A	T	T	T	C	C	T	G	A	C	C	G	G	C	A	A	C	C	G	C	G	A	C	C	C	C	G	A	T	G	A	T	C	A	C	C	G	A	C	T	G	A
C	A	G	C	A	T	C	G	T	G	C	G	G	G	C	G	C	T	G	G	C	T	T	C	A	G	G	C	G	A	C	G	T	G	C	A	A	A	T	C	G	G	C	A	A	C	C	T	C	G
C	G	C	C	C	A	G	T	C	G	C	T	G	G	G	T	G	C	C	A	G	C	C	G	T	G	C	G	C	A	G	G	T	G	C	T	G	T	G	G	T	T	T	G	T	C	A	T	T	T
C	C	G	C	T	G	C	G	G	C	A	T	C	C	G	G	T	C	G	C	G	T	A	C	C	G	G	G	C	G	A	C	T	C	T	G	A	A	G	T	G	A	A	A	C	A	G	A	C	C
C	G	T	G	C	C	C	A	G	C	C	C	G	G	A	G	G	C	G	A	A	G	T	G	C	C	C	G	C	T	G	G	A	A	C	G	G	C	T	C	A	C	G	C	T	G	T	C	G	A
G	A	A	G	A	G	G	T	T	G	C	C	C	A	C	T	C	C	A	G	C	G	T	A	C	G	G	C	C	A	C	C	C	C	A	C	G	G	G	T	C	G	C	C	A	G	T	C	A	G
G	G	A	A	G	C	G	C	C	G	G	T	G	G	T	G	A	A	C	G	A	T	G	G	T	A	G	C	G	A	A	C	C	C	G	T	G	C	C	G	G	A	A	G	G	G	C	G	T	G
G	T	T	C	T	G	G	C	G	C	G	A	T	T	G	C	C	G	G	T	C	T	G	G	T	C	G	G	C	G	T	G	A	C	G	C	C	A	G	C	C	T	G	C	G	G	C	T	A	C
C	A	G	C	C	A	G	G	T	G	C	T	G	G	C	G	G	C	G	C	G	C	C	A	G	C	A	G	T	T	G	C	A	G	C	G	C	G	T	G	C	A	G	G	G	A	G	C	A	A
G	A	T	G	T	G	G	A	G	A	T	G	G	C	A	C	G	C	G	C	G	C	T	G	C	C	T	G	C	C	G	G	A	T	C	G	C	T	G	G	C	G	A	T	G	A	T	C	G	T
A	G	C	C	A	G	C	C	T	C	T	G	G	C	C	G	T	G	G	C	T	G	T	G	G	G	C	G	C	T	T	G	G	C	A	C	C	A	T	G	A	C	G	G	T	C	A	T	C	T
T	C	C	T	T	C	C	A	G	C	A	C	C	G	C	C	G	C	C	A	G	C	G	C	C	A	C	G	C	C	C	G	C	C	A	G	G	G	T	T	A	A	A	C	G	C	A	C	C	G
G	T	C	G	A	G	C	A	C	G	A	T	G	G	T	G	C	A	G	T	C	G	G	C	G	C	T	C	T	G	G	C	A	G	G	T	G	C	C	G	G	A	G	A	A	G	G	C	C	T
C	G	C	A	A	A	T	G	G	G	C	T	A	C	C	T	G	C	C	G	G	G	G	A	T	G	A	T	C	T	G	G	C	T	G	C	T	C	G	C	T	G	G	G	G	T	G	G	T	T
A	C	C	C	G	G	A	A	T	A	C	C	C	G	G	A	G	A	A	T	T	T	A	C	C	T	G	C	C	G	C	G	C	C	G	C	T	G	G	T	G	C	G	C	T	A	T	G	G	C
G	G	C	G	A	C	G	G	C	G	A	G	C	A	C	G	C	A	C	T	G	G	C	G	T	T	C	G	C	C	C	G	C	C	G	A	C	T	A	C	G	C	T	C	T	G	C	A	T	T
C	A	C	C	A	C	C	C	A	C	C	T	C	G	G	C	C	T	G	C	C	G	G	T	G	T	T	C	A	A	C	A	C	C	G	T	G	C	G	T	G	A	A	G	C	C	G	T	T	G
C	A	A	C	G	C	G	T	G	G	T	G	G	T	C	A	T	G	G	G	G	C	T	G	G	G	C	A	A	C	C	T	G	C	T	G	T	G	G	G	C	C	G	A	T	G	A	A	G	G
C	G	T	C	G	T	C	C	A	C	G	T	G	T	T	G	A	C	G	G	T	C	A	A	A	G	C	C	C	G	A	C	A	T	C	G	G	G	C	C	G	G	T	A	T	C	C	A	G	T
C	C	G	G	T	G	C	A	G	C	T	T	T	C	G	G	T	G	C	T	G	G	A	G	C	T	A	C	A	A	C	A	G	G	C	G	C	G	G	C	A	G	G	T	T	C	A	G	C	T
C	T	G	G	C	A	T	T	G	A	G	C	A	C	G	C	C	G	A	G	C	A	G	G	G	T	T	T	C	C	A	G	C	C	C	G	A	C	G	C	G	C	A	G	G	T	T	G	G	C
G	G	G	A	A	G	G	A	T	T	A	C	T	C	A	G	C	G	C	T	G	C	G	C	G	C	T	T	C	G	C	C	C	T	T	C	G	G	G	T	C	G	T	T	G	C	C	T	G	C
G	C	C	G	A	A	C	G	T	T	T	C	G	A	T	G	C	C	T	T	C	G	C	C	A	A	T	C	T	G	C	C	G	C	A	T	T	A	C	C	C	G	T	T	C	C	C	C	G	G
G	T	G	G	T	C	G	G	T	A	A	C	G	C	G	A	A	T	A	T	T	A	T	G	G	A	C	G	C	A	C	C	C	G	C	G	C	C	G	G	G	C	G	G	G	C	T	T	G	G
C	T	G	C	T	G	G	C	A	G	T	G	C	G	A	C	G	G	C	G	G	C	A	G	C	T	C	A	G	A	G	C	A	A	A	A	G	T	A	C	G	G	C	G	G	A	A	T	C	C
C	C	C	C	G	A	T	G	C	C	C	G	T	G	A	G	C	G	T	C	T	G	C	G	A	G	A	G	T	A	T	G	G	C	A	T	T	A	G	C	C	C	G	C	C	C	G	C	C	G
C	G	G	A	T	A	C	A	G	C	A	T	G	G	C	G	A	G	C	C	A	C	T	G	G	T	C	G	A	G	A	G	C	C	G	C	T	A	C	C	T	C	T	A	C	G	A	C	C	C
C	T	C	C	A	G	C	A	G	G	A	A	G	G	G	A	G	T	G	A	G	A	A	C	G	G	C	C	A	C	G	G	C	G	T	G	G	T	G	T	T	C	C	C	G	G	C	T	G	A
C	A	A	C	C	G	C	G	A	C	A	G	C	A	G	G	T	C	G	C	G	G	T	G	G	C	G	T	G	C	T	G	A	G	C	G	A	T	A	A	A	C	A	C	C	G	G	A	T	G
C	G	C	G	A	T	C	G	G	G	C	C	T	T	G	C	G	C	C	A	G	T	C	G	C	T	C	T	G	C	T	A	A	C	G	C	T	T	C	C	T	C	G	T	C	C	G	T	C	A
C	C	G	T	T	A	C	G	C	G	C	C	C	T	C	A	C	C	C	G	C	A	G	C	A	G	T	T	C	C	A	A	C	G	C	A	C	G	C	A	C	C	T	C	A	A	C	T	C	G
G	G	C	A	T	C	G	C	C	T	T	C	G	C	C	A	C	G	C	C	T	C	C	G	G	G	T	A	C	G	C	C	A	C	T	G	G	C	A	C	C	G	A	A	A	G	C	C	C	A
C	C	C	G	C	G	C	A	C	G	G	G	G	T	A	A	A	C	G	T	G	G	C	G	G	T	G	T	G	G	C	G	G	T	T	G	C	A	C	T	G	T	C	T	C	T	T	G	C	C
C	G	C	T	T	T	T	T	C	T	C	C	C	A	C	C	A	C	C	A	G	C	G	C	G	T	T	G	T	C	C	G	G	G	A	C	A	G	A	G	T	C	G	A	G	C	A	C	C	A
G	G	C	G	G	T	A	G	C	C	T	T	A	C	T	G	G	A	G	C	G	A	C	G	C	A	G	T	C	A	G	G	C	A	A	T	T	C	A	T	G	C	C	C	C	G	G	C	G	C
T	C	C	C	A	G	T	A	C	A	G	G	C	G	G	G	C	T	A	C	G	C	T	G	C	C	A	G	C	C	A	G	C	A	A	T	T	G	G	C	G	G	G	T	T	T	G	C	T	C
G	T	T	G	C	G	C	A	G	C	A	C	G	T	A	A	A	C	G	C	G	C	C	T	C	A	C	G	C	G	C	C	C	G	C	T	G	T	T	G	C	G	C	C	A	C	G	C	C	A
G	C	G	A	C	T	G	T	G	C	C	C	T	G	C	G	C	G	G	G	C	T	G	C	G	C	G	T	G	A	T	T	T	T	G	G	T	T	G	A	G	C	G	C	C	A	C	G	A	C
C	G	C	A	G	G	A	A	G	A	G	A	T	C	C	A	C	C	G	G	C	C	C	C	T	G	A	T	A	C	G	C	A	G	G	T	G	T	G	T	A	G	C	C	C	A	G	C	G	G
C	C	G	C	G	T	C	T	G	C	G	T	G	G	C	G	T	A	T	T	G	C	A	C	A	C	C	C	T	G	C	C	G	T	T	G	C	C	A	G	G	C	G	T	G	G	G	T	T	T
C	A	T	T	C	G	G	A	T	C	A	G	C	C	A	C	C	G	G	C	G	T	G	G	T	C	A	C	G	C	C	A	G	C	C	T	G	A	T	C	G	G	T	T	G	G	C	A	A	C
T	C	C	G	A	C	G	A	T	C	T	G	G	T	G	A	A	C	A	G	G	C	A	G	A	G	T	G	C	C	G	G	A	A	C	G	C	A	T	A	C	C	G	C	G	C	T	C	G	T
G	C	A	A	T	G	T	A	C	C	G	A	A	C	A	G	G	G	A	A	C	C	G	C	G	A	C	C	G	C	C	G	G	A	A	A	G	T	G	C	C	G	T	A	C	C	G	C	C	G
C	C	C	G	A	C	T	C	C	A	G	C	A	G	T	G	C	C	G	C	A	T	C	C	T	G	C	A	C	C	A	C	G	A	C	A	C	C	T	T	T	C	A	C	G	C	C	G	A	A
T	G	G	C	A	G	C	A	G	G	C	T	G	C	A	C	C	A	T	G	G	T	G	C	T	G	A	A	G	C	C	C	G	C	C	A	G	T	C	A	G	A	C	G	C	C	G	T	T	C
C	C	G	G	C	A	C	C	A	G	C	G	C	G	G	G	A	G	A	G	C	T	G	A	C	G	C	G	C	A	T	T	A	C	C	G	G	A	C	T	G	A	G	T	G	C	C	T	C	T
C	T	C	C	A	G	T	A	C	G	G	C	A	A	C	G	C	G	T	A	A	G	C	C	G	C	T	C	C	C	C	T	G	T	A	A	G	C	C	A	C	A	G	G	C	A	A	C	C	G
G	C	A	G	T	A	C	G	G	G	T	G	C	C	C	A	G	T	C	A	G	C	G	T	T	T	G	G	C	G	A	C	A	T	C	A	T	C	C	G	T	G	C	C	G	G	A	C	C	G
G	A	G	C	T	G	C	G	C	C	A	C	G	G	T	A	A	C	G	T	C	A	T	G	C	T	C	G	A	C	C	C	C	G	G	C	A	A	A	C	G	T	A	T	C	G	C	C	A	C
C	G	T	G	T	T	C	T	G	T	G	G	T	G	C	A	A	C	C	G	C	G	C	T	G	G	C	A	G	G	T	A	G	C	T	G	G	G	G	T	G	G	C	C	T	G	G	C	T	G
C	A	C	C	A	G	C	T	T	C	T	G	C	T	C	G	C	C	C	C	A	G	C	G	T	C	C	G	T	G	C	G	C	C	A	G	G	T	T	A	T	C	T	G	C	G	C	C	G	A
C	G	C	G	C	G	T	C	A	G	G	G	C	G	T	T	A	G	C	G	C	G	T	T	A	A	T	G	G	C	G	C	T	G	A	A	A	C	C	A	G	A	A	A	C	C	G	C	C	A
A	G	C	G	A	G	T	C	A	C	T	G	T	G	G	C	T	G	G	T	G	C	G	C	G	G	C	G	G	C	G	T	G	G	C	G	A	A	A	C	T	G	G	A	T	G	A	A	G	G
A	T	A	T	C	C	G	C	A	T	C	C	C	G	T	A	T	G	C	C	A	C	A	G	A	C	C	C	G	G	C	A	G	G	T	A	A	C	C	G	C	C	T	G	C	C	C	G	A	C
A	T	T	T	G	G	T	C	A	G	G	G	T	C	T	G	G	G	C	T	T	A	G	G	C	G	G	T	G	A	A	T	G	G	G	G	C	G	G	C	G	C	G	G	C	G	C	T	G	C
G	C	C	C	T	G	C	G	T	A	G	C	C	C	A	T	G	C	C	G	A	A	A	T	C	A	T	C	C	A	G	C	G	C	C	A	C	C	C	G	A	A	C	T	C	C	G	G	C	A
T	C	G	C	C	C	T	G	C	G	G	G	C	C	G	T	T	G	C	T	G	G	C	G	C	A	A	C	G	T	T	C	T	C	T	C	G	C	T	T	C	G	C	T	C	G	A	G	T	C
C	T	G	C	C	C	G	A	C	C	C	G	G	A	G	C	T	G	C	A	C	C	C	G	G	A	C	A	G	C	A	C	C	C	T	C	A	G	C	A	T	G	T	G	G	C	C	G	G	A
T	T	T	T	T	T	C	T	C	C	C	T	C	G	C	C	C	C	T	C	C	G	G	G	G	A	G	A	G	G	G	C	C	G	G	G	G	T	G	A	G	G	G	G	A	A	A	A	G	G
G	A	A	G	A	T	C	A	C	C	G	A	C	A	G	C	G	C	C	T	T	C	G	G	C	A	C	C	G	T	A	C	G	C	G	G	C	G	G	C	A	C	C	A	G	A	C	G	C	A
C	G	C	T	C	G	C	G	C	A	T	T	C	C	G	G	T	G	A	G	G	C	C	A	A	A	A	C	C	T	T	G	T	T	G	C	C	C	G	G	A	A	C	C	C	G	G	C	G	G
C	A	G	G	C	C	A	A	A	A	C	C	C	A	T	C	G	T	G	C	C	C	A	G	C	C	C	A	C	C	G	G	A	G	G	T	C	A	G	C	C	A	C	T	G	G	C	G	T	G
G	T	T	C	C	C	C	T	T	C	C	T	G	G	C	G	G	G	C	A	C	G	G	C	T	G	G	C	G	C	G	C	T	G	G	T	C	G	G	C	G	G	T	C	T	G	C	A	A	A
C	G	C	T	T	G	C	C	G	A	G	T	G	C	G	C	C	A	T	T	C	T	C	T	A	C	C	G	C	A	G	C	A	A	C	G	C	C	C	A	G	T	C	G	C	G	G	G	T	G
G	A	A	G	A	G	T	G	T	G	T	G	G	A	A	G	A	G	G	T	G	C	G	C	C	T	G	C	G	C	G	C	C	A	C	G	G	T	A	A	G	C	C	G	C	C	C	G	G	T
G	C	C	A	T	G	C	C	C	A	T	G	C	C	C	A	G	C	C	C	A	G	C	G	T	G	T	T	A	C	C	G	A	G	G	C	C	A	G	A	C	G	G	A	T	C	G	G	C	G
G	A	G	C	G	T	C	T	G	T	T	C	A	A	G	C	T	G	T	T	C	G	G	T	G	C	C	C	A	G	C	C	C	C	A	C	G	G	G	G	A	C	C	A	G	G	T	G	C	G
C	A	T	G	A	G	C	A	G	G	T	G	C	G	C	C	G	C	C	G	C	G	A	C	C	A	A	T	G	G	A	A	C	C	G	C	C	G	C	G	A	C	C	G	T	G	G	A	A	C
C	A	G	C	A	A	C	G	T	C	G	G	T	T	T	C	G	G	C	G	G	G	G	A	G	T	T	C	C	T	C	C	G	C	G	A	C	C	A	G	C	G	T	C	A	G	C	A	C	C
C	A	G	C	G	T	G	G	T	G	T	G	A	T	G	C	G	G	C	A	G	T	T	C	G	C	A	G	C	G	C	A	G	A	T	G	C	A	G	A	C	G	G	T	G	C	T	C	G	G
C	G	G	T	C	G	A	C	C	A	G	C	G	C	C	A	T	C	G	C	C	A	T	C	G	C	T	T	T	G	C	G	C	T	C	G	C	T	C	A	T	G	C	C	G	A	A	C	A	C
C	G	T	C	G	C	C	G	C	C	T	G	C	G	C	G	C	G	A	T	G	G	A	G	C	G	C	G	A	T	G	G	T	C	A	A	C	T	G	G	T	C	T	T	C	A	C	T	C	G
G	T	T	G	A	C	C	G	C	A	T	G	C	A	G	C	G	T	G	G	C	T	A	C	G	G	G	C	A	T	C	G	G	G	G	T	G	T	T	A	C	G	T	C	C	A	G	G	C	A
C	G	C	G	C	G	C	C	A	C	G	G	C	A	C	G	G	G	G	A	T	C	A	C	T	C	C	C	A	T	A	T	G	G	A	G	T	G	A	T	A	A	C	A	G	C	G	C	A	C
G	C	A	G	A	T	C	T	C	C	G	G	G	G	A	A	G	G	C	C	A	G	C	G	C	G	C	G	T	G	C	G	A	G	T	A	C	A	T	C	T	G	C	C	A	G	C	A	G	C
C	T	G	C	A	G	T	G	A	C	C	A	C	C	A	C	C	G	G	C	A	A	G	A	G	C	T	G	C	C	A	G	A	C	A	T	C	C	T	G	C	C	A	G	C	G	G	G	C	G
G	G	T	A	A	T	C	T	G	C	C	C	G	C	A	G	A	C	C	T	T	C	G	C	C	G	G	T	T	T	C	C	G	A	C	T	G	C	C	A	G	A	G	C	T	G	C	C	A	G
A	G	C	A	G	G	C	C	C	A	G	A	T	C	G	A	T	G	T	C	G	C	C	G	T	G	G	G	T	G	A	C	G	G	T	G	T	A	G	A	C	C	G	G	T	G	C	G	C	G
C	G	C	G	T	G	C	G	G	G	T	G	A	G	C	A	A	G	G	G	C	G	C	G	G	T	T	T	T	G	C	G	G	T	G	G	T	C	G	C	G	G	G	A	G	A	A	G	T	G
G	C	A	T	C	C	C	C	A	G	C	C	C	G	C	G	C	G	C	C	A	T	A	T	A	C	C	A	T	G	C	C	G	G	T	C	C	G	C	C	A	C	G	A	A	A	C	T	G	C
C	A	C	G	T	T	C	G	A	T	G	C	G	G	C	T	C	A	G	C	C	A	G	A	C	G	C	G	T	C	A	C	G	C	A	C	T	G	G	C	G	A	A	A	C	G	C	A	C	A
C	G	C	T	G	G	A	G	C	A	A	C	T	G	A	C	G	C	C	G	G	C	G	C	T	G	A	A	A	C	T	G	G	A	C	G	C	T	G	A	C	T	G	G	A	T	T	G	G	C
A	G	A	G	C	C	G	G	G	A	A	C	C	A	C	C	A	G	T	G	C	C	T	G	C	A	C	G	C	C	T	G	G	C	G	C	G	A	C	T	T	T	T	C	G	C	C	C	T	T
G	C	G	T	C	G	T	G	C	T	G	G	T	A	A	C	G	T	C	G	G	G	T	C	C	A	G	G	G	G	C	G	A	C	C	A	A	T	G	C	G	A	T	T	A	C	T	G	G	C
G	G	G	T	G	C	C	A	G	A	C	G	C	A	C	C	T	T	C	G	C	G	A	G	C	A	C	T	G	C	G	A	G	A	G	A	T	G	A	C	A	C	T	C	G	A	C	A	G	C
T	A	C	C	G	G	C	T	C	G	C	T	G	A	T	T	A	T	G	G	T	C	T	T	C	G	A	A	G	T	C	G	C	G	G	G	T	G	A	A	G	C	A	G	G	C	G	C	G	G
G	C	G	C	T	G	G	T	C	T	G	G	C	G	A	A	A	G	C	G	G	G	T	A	T	G	A	A	C	C	G	C	G	T	T	G	T	G	G	G	C	G	A	C	C	A	C	A	T	G
A	A	A	A	A	A	G	C	C	C	G	A	C	G	A	C	C	C	A	C	G	C	G	G	C	C	C	A	C	C	C	G	T	G	C	A	T	C	G	A	A	A	G	A	G	C	G	C	A	G
G	G	T	T	G	C	C	A	G	C	G	C	T	A	C	C	G	A	T	T	T	C	A	C	G	C	C	G	C	C	G	G	T	T	G	A	G	T	T	G	G	A	A	G	G	C	A	G	G	G
C	A	T	T	C	G	C	C	C	A	T	G	C	A	G	A	C	A	A	T	C	C	C	G	G	T	G	T	C	C	G	G	A	A	T	C	G	C	G	C	C	C	G	C	A	T	C	G	G	A
G	G	T	A	A	T	C	G	A	T	G	G	C	G	G	C	G	T	A	C	T	G	G	A	C	A	G	C	G	G	C	C	T	G	C	G	T	C	T	T	G	A	G	C	G	T	C	G	T	C
G	T	C	T	C	C	A	C	C	A	T	T	T	T	T	A	C	C	G	C	C	G	A	C	G	G	C	C	A	G	C	T	C	G	A	T	A	A	G	C	C	G	G	G	C	A	C	C	G	C
G	A	A	G	G	A	G	A	T	C	A	C	C	C	G	C	A	A	T	G	G	C	G	G	G	A	T	C	C	C	G	T	T	C	G	C	G	G	C	C	T	T	C	G	T	C	A	G	C	G
T	G	G	A	A	A	A	A	C	G	G	C	C	G	C	A	A	C	T	T	C	C	T	C	G	T	C	A	C	C	G	C	G	C	C	C	T	C	C	A	T	C	G	A	G	G	G	G	C	C
G	A	A	C	T	C	G	T	T	G	G	T	C	A	G	C	C	C	G	T	T	C	C	A	C	A	C	C	G	G	C	A	C	G	C	C	C	G	C	A	T	A	C	T	G	C	G	C	C	A
C	A	G	G	G	C	T	T	A	T	G	T	G	C	T	A	C	T	C	C	G	C	C	C	A	G	C	G	C	G	A	C	G	C	G	C	C	C	G	C	T	G	C	C	G	T	C	A	G	G
G	A	G	A	G	T	A	C	C	G	C	G	T	A	A	T	C	A	C	G	A	C	G	C	A	C	G	C	G	C	T	C	G	T	G	A	G	C	C	G	C	C	A	G	G	T	C	G	G	T
C	G	G	C	C	T	G	C	A	C	G	G	T	C	G	C	C	A	G	C	A	C	G	T	T	A	C	C	G	T	T	G	G	C	C	G	G	G	T	T	A	A	T	G	G	T	C	T	C	G
C	A	A	A	A	G	C	G	C	A	G	G	A	T	G	A	C	G	C	C	A	G	C	T	T	T	G	T	G	C	T	G	G	T	G	G	A	C	G	C	C	T	C	C	T	G	T	T	C	C
C	G	C	T	G	C	T	G	G	C	G	G	G	G	A	T	G	G	C	G	A	C	T	A	T	C	G	T	T	T	A	C	G	A	A	G	G	A	T	T	G	C	C	G	A	C	C	T	G	G
C	A	A	T	T	G	G	T	G	A	T	T	T	C	G	G	C	A	G	T	G	C	G	G	C	A	G	G	A	G	A	G	C	T	G	C	C	C	G	T	G	C	C	T	G	T	G	G	A	G
G	A	A	C	T	C	T	A	T	C	G	C	G	G	C	G	G	T	G	G	A	A	G	A	G	G	G	C	T	G	C	G	A	C	C	G	A	A	T	C	G	A	C	G	C	C	A	G	C	C
G	A	C	G	A	A	T	C	G	C	C	T	G	T	A	C	C	T	G	G	C	C	G	T	C	C	A	T	C	G	C	G	G	C	G	G	A	A	G	G	G	G	C	G	A	T	G	A	A	G
C	G	C	T	G	G	A	T	T	T	C	G	C	G	G	G	T	G	G	C	A	C	C	G	T	G	G	T	G	C	A	C	A	T	T	A	A	C	G	C	C	G	C	A	A	T	C	G	C	C
G	A	G	C	T	G	C	A	A	T	C	C	A	T	G	C	G	C	G	A	C	C	A	G	C	T	G	C	T	G	G	C	A	C	T	G	G	C	G	A	A	T	G	C	C	T	G	C	C	C
C	A	T	G	C	T	G	C	T	T	T	G	G	G	C	G	G	T	G	C	T	G	G	C	G	G	G	C	G	C	G	G	T	A	G	T	A	C	T	G	G	C	T	T	T	G	C	T	G	T
T	C	A	G	C	C	T	C	A	G	C	G	T	T	C	C	C	C	G	A	C	A	C	A	C	T	G	C	C	C	G	G	T	A	C	C	G	A	A	T	A	C	G	G	C	C	C	C	G	A
G	A	A	T	G	A	A	G	C	T	G	G	G	C	G	G	G	A	C	G	C	C	G	C	T	G	G	T	C	G	A	G	T	A	T	A	C	G	C	G	G	G	A	C	A	G	G	C	T	G
C	A	A	C	C	G	G	C	T	G	C	C	G	G	A	C	C	C	G	G	A	G	C	T	G	C	A	C	C	C	G	G	A	C	A	G	T	A	C	A	C	T	C	A	C	A	G	T	G	T
C	T	G	C	T	G	G	A	C	A	G	G	C	T	G	G	A	G	G	A	A	G	A	A	A	T	C	C	G	G	G	C	A	G	A	C	C	G	C	G	T	G	A	G	C	A	G	T	G	A
A	T	G	T	T	G	T	A	A	C	G	C	T	C	A	A	G	C	A	G	C	G	T	G	A	C	G	A	T	A	C	C	G	C	G	C	G	G	G	G	T	G	C	A	G	G	G	A	C	G
G	A	C	T	T	T	G	T	G	C	G	G	C	C	A	G	G	C	G	T	C	G	T	A	G	T	G	C	G	T	C	T	C	G	C	C	G	G	T	C	C	A	G	A	T	A	T	T	C	C
C	T	G	C	G	C	G	A	A	A	C	C	G	G	C	G	G	T	A	C	G	G	C	G	A	C	C	C	A	G	A	C	T	G	A	A	G	G	C	A	T	T	C	T	T	G	A	G	C	G
C	T	G	G	C	A	A	T	G	A	A	A	C	T	G	G	C	A	G	C	G	C	A	G	T	T	A	A	G	T	C	G	G	C	A	G	G	T	T	G	C	C	C	G	C	C	A	G	G	T
C	G	C	G	A	C	T	G	C	G	T	G	C	C	C	G	T	G	G	C	G	A	A	C	A	G	G	T	G	G	C	A	T	T	T	C	T	T	G	G	C	T	T	G	C	T	G	G	A	T
G	G	G	T	C	G	G	C	A	A	G	T	G	G	G	T	T	T	C	G	G	G	T	G	A	G	G	G	T	T	T	G	C	A	T	T	A	A	C	G	C	C	C	C	G	G	C	A	A	G
C	G	C	T	G	C	T	G	G	G	T	G	G	T	T	T	A	T	T	G	A	C	G	A	T	G	G	C	G	A	G	C	G	C	G	G	T	G	C	G	G	G	T	A	C	T	G	T	A	T
C	T	G	G	C	G	T	T	G	A	G	C	G	T	C	G	G	G	C	T	G	G	A	A	C	T	G	G	C	G	G	G	T	A	G	C	G	G	C	G	T	G	C	G	C	T	G	T	A	A
C	G	C	C	T	T	C	C	G	C	A	G	G	C	A	G	A	C	C	A	A	A	C	G	C	G	T	C	C	C	A	G	C	C	G	A	T	C	G	G	C	T	G	C	A	G	G	A	C	G
T	G	G	C	G	A	A	A	C	T	G	G	A	T	G	A	A	G	G	T	C	A	C	C	G	G	C	T	G	G	C	C	G	C	A	C	T	C	T	G	G	C	A	G	G	C	G	C	T	G
G	A	A	A	T	C	A	C	C	G	G	C	G	T	G	A	C	G	G	A	T	G	G	T	G	C	C	G	G	G	C	G	T	C	A	C	T	T	C	C	G	G	C	T	G	G	T	A	C	T
G	C	A	C	A	C	G	C	A	G	G	G	T	G	A	A	G	G	C	G	G	G	C	T	G	A	A	G	C	G	G	G	T	G	G	T	G	A	A	A	A	A	G	G	A	A	C	A	C	G
G	T	G	G	A	G	T	A	C	A	C	C	C	G	C	G	A	C	C	G	C	C	T	G	C	A	C	C	G	G	G	A	A	A	C	G	C	T	G	C	G	C	A	G	C	T	T	C	G	G
C	A	G	C	C	T	G	G	C	G	G	A	T	A	C	C	C	T	T	C	A	G	C	A	G	T	C	C	G	G	T	G	G	C	G	A	A	G	A	C	G	G	T	G	G	C	A	G	T	G
C	A	G	C	G	A	C	G	T	T	T	G	T	C	G	A	A	C	C	C	T	T	C	C	G	G	C	C	C	G	C	C	G	T	G	C	A	G	C	T	G	G	T	T	A	A	C	G	C	C
C	C	G	C	T	G	G	C	G	A	A	G	C	G	C	A	C	A	T	G	G	T	G	G	A	T	G	T	C	T	C	C	G	C	C	A	A	A	G	C	G	G	A	A	A	C	C	G	T	G
C	C	C	A	C	T	G	A	G	C	C	A	A	T	G	A	C	C	G	C	A	G	T	A	G	G	G	C	C	A	A	G	A	T	G	G	T	C	A	G	T	A	C	C	G	G	A	G	G	C
G	A	G	T	C	T	G	G	C	A	G	C	G	G	T	A	A	A	T	C	C	A	C	T	A	C	C	G	G	G	C	G	G	G	C	G	T	T	G	C	T	G	C	G	C	C	T	G	G	T
A	A	C	T	G	G	T	G	C	C	G	G	A	A	C	A	A	G	A	A	C	T	G	G	C	C	T	G	G	C	A	T	G	C	G	G	G	G	A	T	T	A	G	C	G	C	C	T	G	G
C	A	G	C	A	G	C	G	T	C	C	A	G	G	T	G	T	T	G	C	G	T	T	C	A	C	C	C	G	T	C	G	G	C	C	C	C	G	G	C	A	G	C	A	A	T	C	G	T	T
A	G	A	G	G	A	G	A	G	C	G	A	G	G	C	C	A	G	G	C	G	G	T	G	T	T	C	G	T	T	A	G	C	G	A	G	A	T	C	C	A	G	C	C	C	T	G	C	C	G
G	A	T	T	G	A	C	T	C	G	C	T	T	C	G	C	T	C	G	C	C	C	T	G	C	G	G	G	C	A	G	C	C	C	G	C	T	C	A	C	T	G	C	G	T	T	C	A	C	G
G	A	T	T	G	A	C	T	C	G	C	T	T	C	G	C	T	C	G	C	C	C	T	G	C	G	G	G	C	A	G	C	C	C	G	C	T	C	A	C	T	G	C	G	T	T	C	A	C	G
C	T	G	C	C	C	G	C	A	A	G	G	T	G	G	G	C	T	G	A	A	A	G	G	G	C	T	G	G	C	G	A	T	C	T	C	C	G	C	T	G	C	A	A	C	C	C	T	G	C
G	A	A	G	A	G	C	T	C	G	T	C	C	A	C	C	C	G	C	A	G	C	C	A	G	A	G	C	G	A	T	T	G	T	G	G	T	G	G	C	A	A	C	A	G	C	G	G	G	C
G	G	T	C	A	T	G	T	C	G	A	G	C	A	G	G	C	G	A	C	T	T	T	C	T	G	G	A	C	T	G	G	T	C	T	G	C	G	C	C	C	G	A	T	G	A	C	G	C	C
G	A	A	G	G	A	T	T	A	C	T	C	A	G	C	G	C	T	G	C	G	C	G	C	T	T	C	G	C	C	C	T	T	C	G	G	G	T	C	G	T	T	G	C	C	T	G	C	G	G
C	C	T	G	G	C	G	G	A	A	G	G	G	C	G	C	G	G	A	C	T	C	T	T	C	A	A	C	T	G	G	C	A	C	A	T	C	G	G	C	A	A	C	C	A	G	C	A	C	C
C	G	A	T	G	C	C	A	G	C	A	C	A	T	C	C	G	C	G	G	T	G	C	T	G	C	C	T	C	G	C	T	C	G	A	C	A	A	C	C	T	C	G	C	C	C	T	G	A	T
C	A	G	C	A	G	G	C	C	A	G	G	C	C	A	G	A	A	C	G	T	C	G	C	A	T	T	C	C	C	C	G	G	T	C	A	G	G	A	G	T	T	T	C	G	A	C	A	G	A
A	A	C	A	G	G	C	G	C	T	A	C	A	G	C	T	T	G	C	C	A	A	C	G	A	C	A	G	C	C	A	G	T	A	C	G	G	C	C	T	T	G	G	C	G	C	G	G	C	G
G	C	C	G	C	G	C	T	T	C	C	G	G	C	G	A	T	C	C	T	T	G	C	C	G	G	A	A	A	A	G	A	T	G	T	T	C	G	C	G	T	G	C	A	G	G	C	G	A	A
C	T	G	G	A	G	A	G	T	G	T	G	C	G	C	A	C	C	C	T	C	G	C	A	C	C	A	G	A	C	C	T	G	G	A	C	A	T	C	C	G	C	A	T	C	C	C	G	T	A
G	C	G	G	G	T	G	T	G	A	T	A	C	G	G	A	C	G	G	A	C	G	A	C	G	A	G	C	G	G	A	C	C	C	A	C	C	A	C	T	A	C	C	A	C	T	A	C	G	A
T	C	G	C	T	A	A	C	T	C	C	G	G	T	C	G	C	T	G	G	T	T	G	C	A	G	T	G	G	C	A	C	T	G	G	A	A	A	G	G	T	C	A	G	G	A	C	G	C	G
A	G	A	C	G	T	C	G	G	C	G	A	A	G	G	C	A	T	C	G	A	A	T	A	C	C	C	G	C	A	C	C	A	G	T	A	A	C	A	G	C	A	T	G	G	T	G	C	C	C
C	G	G	G	T	C	G	T	T	C	T	G	C	C	C	G	G	C	T	C	C	C	C	T	T	C	T	G	G	C	G	T	G	G	T	G	A	A	G	G	T	A	A	C	G	G	A	C	G	T
A	T	C	C	A	C	C	G	C	C	A	C	C	T	C	T	T	T	G	C	C	T	T	C	C	C	G	C	A	C	G	G	G	A	A	C	G	C	C	C	A	A	C	T	G	C	T	C	A	A
A	G	G	C	T	A	T	C	C	G	C	G	C	G	G	T	G	G	C	G	C	T	G	G	G	T	G	T	G	G	T	G	G	T	G	A	C	G	G	C	G	T	T	A	G	T	A	C	A	G
C	C	G	A	G	G	C	C	A	G	C	G	G	A	T	T	A	C	C	G	C	C	A	T	A	G	G	T	G	G	T	G	C	C	A	T	G	A	G	T	G	C	C	A	A	C	G	G	T	C
G	G	A	T	G	C	C	G	C	A	G	A	C	G	C	G	G	T	G	A	A	G	C	G	C	A	T	T	C	A	G	A	C	C	G	A	A	G	C	C	G	C	A	G	C	C	G	G	A	C
C	A	C	G	A	T	T	C	G	C	T	C	G	C	C	G	G	A	G	T	G	G	T	T	G	G	C	A	C	G	C	A	G	C	T	C	T	T	C	T	G	C	C	A	C	C	A	G	C	G
G	A	C	G	C	A	T	C	G	C	C	A	A	C	A	T	T	C	C	C	G	C	C	G	C	G	C	C	G	T	C	G	T	T	G	C	C	C	A	T	A	C	C	G	G	T	C	A	G	G
C	G	C	T	A	C	C	T	T	A	A	G	T	T	T	G	C	A	T	G	G	C	T	G	G	C	G	C	T	T	G	C	G	G	G	G	C	G	A	T	C	C	C	A	C	C	C	T	C	C
C	G	A	T	C	C	T	C	G	A	C	G	G	T	C	A	C	A	T	T	G	T	G	C	T	G	T	C	T	C	G	C	C	G	A	C	T	G	G	C	G	G	A	A	G	C	C	G	G	G
C	C	A	G	T	C	C	C	C	T	G	A	T	G	A	C	C	C	G	A	C	T	G	C	A	G	G	A	C	G	A	G	C	T	G	C	G	C	A	C	G	G	A	A	T	C	T	G	T	C
C	T	G	C	C	G	C	G	A	T	T	G	C	A	G	G	A	T	T	A	C	G	C	C	G	C	G	C	A	G	G	G	T	G	C	C	G	A	A	G	T	G	C	T	G	C	A	C	C	T
A	G	T	C	G	T	T	G	G	C	T	T	C	A	G	C	C	A	G	A	C	G	C	T	G	G	A	C	G	T	C	G	C	G	C	A	G	T	C	C	G	G	T	A	T	C	T	C	C	G
G	G	C	A	G	C	G	T	C	A	C	C	G	A	C	T	C	C	A	G	C	G	T	C	A	C	C	G	C	C	A	G	C	G	C	C	A	G	C	T	C	T	C	C	T	G	G	G	T	G
C	T	C	T	G	G	C	G	A	A	C	A	A	A	A	T	C	G	C	C	G	C	T	G	C	G	C	G	G	T	G	C	C	C	T	C	G	G	C	T	T	A	T	C	C	C	T	T	A	C
C	G	C	C	G	A	G	C	A	C	C	A	C	C	G	G	C	T	T	A	C	G	C	C	C	G	A	A	G	C	T	G	T	C	T	G	C	C	A	T	C	G	G	C	C	C	G	T	A	G
C	C	G	C	C	C	G	T	T	G	T	T	A	C	C	A	G	T	G	T	A	A	G	G	C	T	A	T	C	T	C	C	T	G	C	T	G	C	C	G	G	G	C	T	G	G	C	A	C	C
T	C	C	A	G	C	C	G	C	T	C	A	T	C	A	G	C	A	G	C	A	C	C	C	A	C	A	G	C	A	G	T	A	G	C	G	A	G	C	C	T	T	C	A	T	G	C	G	C	G
C	C	A	C	G	C	C	C	C	A	T	A	G	C	G	G	A	T	A	C	A	C	G	G	A	C	A	G	C	A	G	C	A	G	C	G	C	A	A	T	T	C	C	C	A	G	C	G	C	C
A	G	G	C	A	C	T	G	G	C	A	A	A	G	G	C	G	T	T	C	T	C	G	T	T	T	A	T	G	G	C	T	C	C	G	G	G	C	G	G	G	C	G	C	A	A	C	C	G	C
A	C	A	G	A	C	C	A	T	C	A	C	G	C	A	C	G	C	C	G	A	A	C	T	C	T	G	G	C	T	C	C	A	G	C	C	A	T	T	C	C	G	G	A	C	G	C	G	C	A
G	T	T	A	C	C	A	G	C	G	C	C	G	C	C	A	G	G	C	C	C	A	C	A	G	A	G	C	C	T	A	C	G	C	C	G	A	C	G	A	T	C	G	C	C	G	A	G	A	C
C	A	C	C	G	G	A	G	C	A	A	T	G	C	C	G	G	A	C	A	T	A	C	C	C	A	T	C	G	G	C	A	A	G	C	C	C	A	C	C	T	G	C	C	C	T	G	C	C	G
A	G	A	C	G	C	C	A	G	A	C	G	T	T	T	C	G	G	C	A	T	C	C	A	G	T	C	G	A	G	G	A	A	C	T	C	A	C	G	C	A	G	C	A	G	G	C	G	A	T
C	A	T	A	A	C	G	G	G	C	A	A	T	C	G	C	A	T	C	C	A	G	C	G	G	C	A	A	G	C	C	A	C	T	C	A	G	T	A	C	C	G	G	G	A	T	C	G	C	C
C	G	G	A	C	T	C	C	G	G	G	A	A	C	C	A	T	T	G	C	A	C	T	G	C	G	C	C	C	A	G	C	C	A	G	A	C	A	G	C	G	G	C	G	G	T	T	G	A	G
C	G	C	G	A	C	C	T	G	T	G	G	C	G	A	A	A	C	T	G	G	C	T	G	C	T	G	C	A	A	C	G	G	C	T	G	T	T	C	A	G	G	C	T	G	C	G	G	C	T
C	T	G	C	T	G	G	A	C	C	G	G	T	T	G	A	C	G	C	G	G	C	T	G	C	G	C	A	G	A	C	G	C	A	T	A	A	G	G	C	G	G	T	T	G	G	T	A	C	T
G	G	G	T	G	T	C	A	T	C	G	T	C	T	G	G	C	C	G	A	C	C	G	A	T	C	T	C	C	T	T	G	C	G	G	C	T	G	A	T	G	A	C	A	C	G	C	C	C	G
C	C	T	G	A	C	T	C	A	C	G	C	A	A	C	T	G	C	G	C	C	A	C	G	G	C	T	G	C	A	C	A	C	A	C	G	T	C	G	G	T	A	A	T	G	C	A	C	G	G
G	G	T	T	A	C	C	C	C	T	T	C	A	C	C	G	G	T	T	G	G	C	G	T	G	G	T	G	A	T	G	G	T	C	A	T	G	G	T	G	G	T	C	C	A	G	C	C	T	T
G	T	G	G	C	A	A	C	C	G	C	C	T	T	C	C	A	G	T	T	T	C	A	C	C	G	C	T	A	G	C	G	C	A	A	T	G	G	C	A	T	C	C	G	C	C	A	C	G	T
C	A	A	C	G	C	A	G	C	A	T	C	G	C	G	C	C	C	G	T	G	G	C	T	G	G	C	T	T	C	C	G	G	C	A	C	C	A	G	A	T	G	A	T	C	G	T	G	G	T
A	G	G	T	A	C	G	C	T	G	C	G	C	G	A	T	G	T	T	C	C	G	C	A	A	C	A	G	C	A	A	C	C	G	C	C	G	G	G	T	G	A	C	C	T	T	C	C	G	C
G	C	G	G	C	G	A	C	A	G	T	T	A	C	C	G	T	C	A	C	C	T	T	C	C	G	G	C	A	A	A	G	A	C	T	G	T	C	C	G	C	C	C	G	G	C	C	A	G	C
C	A	C	A	G	C	G	C	G	T	G	G	G	T	C	A	G	G	C	A	T	T	T	A	T	C	G	C	C	G	C	C	C	T	G	G	C	A	G	C	C	G	C	C	T	T	T	A	C	C
A	A	G	A	C	C	A	G	G	G	A	G	A	G	A	T	G	G	T	G	C	C	A	G	G	A	C	G	C	G	G	G	G	T	C	A	C	C	A	G	C	A	G	G	A	G	T	T	T	G
C	C	G	G	C	C	T	G	T	C	A	C	C	A	G	A	C	G	G	G	C	C	A	C	A	A	C	A	G	C	G	G	C	G	T	G	A	T	C	C	A	T	G	C	C	G	G	G	G	T
C	G	A	C	A	A	G	C	T	G	G	G	T	A	G	C	G	T	G	C	C	G	A	A	A	A	T	G	G	G	C	G	C	G	G	A	T	G	A	A	A	C	C	C	G	C	G	C	C	G
T	C	G	T	C	C	T	G	C	T	G	G	G	G	C	T	G	G	T	G	T	G	G	T	T	T	G	C	T	A	A	A	C	C	G	C	C	A	T	T	T	G	G	C	G	C	A	G	G	T
C	T	T	C	A	T	C	C	C	G	G	T	C	G	G	T	T	T	G	T	C	G	C	T	G	G	C	G	G	A	A	G	C	C	C	G	T	C	A	G	G	A	C	A	C	G	G	T	T	C
G	C	G	C	C	A	C	T	G	C	A	G	G	C	A	A	G	C	C	G	C	C	C	A	G	G	T	G	C	T	C	A	C	A	T	T	C	G	C	G	A	T	A	G	T	T	C	A	C	C
C	A	T	C	G	G	A	A	A	C	G	G	T	G	T	T	G	C	C	G	C	G	C	A	G	C	A	T	G	T	A	G	C	G	C	A	G	G	G	T	C	G	G	C	C	A	G	T	T	C
T	A	T	G	C	A	A	G	C	G	G	G	C	G	C	G	C	G	C	C	A	C	G	C	G	G	G	T	T	A	T	A	C	C	G	G	A	G	A	G	C	A	G	C	G	G	C	G	C	A
C	G	G	G	C	C	T	A	A	A	G	G	C	G	C	T	G	C	G	C	A	A	C	G	T	C	T	G	G	G	G	C	T	G	A	A	A	C	G	C	A	C	G	A	C	C	C	T	G	C
G	C	G	G	T	T	C	T	G	G	T	C	T	G	G	C	G	A	T	T	G	G	C	C	T	G	G	C	C	C	G	G	C	A	G	T	G	G	G	C	G	C	A	A	G	A	A	A	A	C
A	G	C	G	C	C	G	C	C	G	C	G	C	C	A	A	G	C	A	A	T	G	C	A	T	C	G	G	T	C	A	A	C	G	C	A	T	G	G	A	G	C	G	C	C	A	C	G	T	C
C	T	G	G	C	G	C	A	A	G	A	C	A	G	A	C	A	C	C	A	T	G	T	G	G	A	T	G	C	T	G	G	G	C	C	T	T	T	A	C	G	G	C	A	C	G	G	C	A	A
C	T	G	A	A	T	G	G	G	T	G	C	C	A	T	C	A	G	C	T	G	C	T	A	C	C	A	G	C	A	C	G	C	G	G	C	C	C	G	T	C	A	G	C	G	T	C	T	C	G
C	A	T	C	G	T	A	C	A	G	T	G	A	G	C	C	C	C	A	G	C	G	A	G	C	G	T	T	C	G	C	C	G	C	G	T	T	C	A	G	C	G	C	G	T	A	G	C	G	G
C	G	C	C	G	T	C	T	T	C	G	C	C	G	G	A	G	A	G	C	A	G	C	C	C	C	A	G	A	T	A	G	C	G	C	C	G	C	T	C	G	G	T	T	T	G	C	C	A	G
G	A	T	G	T	G	G	C	T	A	T	G	G	A	G	C	T	G	G	A	C	G	C	A	C	G	A	C	G	G	G	C	A	A	T	T	G	C	C	C	A	G	G	G	A	A	C	A	C	G
T	G	G	A	A	G	T	C	C	T	G	A	G	C	T	A	C	G	G	T	C	A	T	C	T	G	C	C	G	C	T	G	G	C	C	T	A	C	T	C	C	G	C	C	C	G	C	T	G	C
C	G	A	A	T	G	C	G	A	G	G	C	G	C	G	C	G	T	A	T	G	A	C	A	C	G	C	A	A	A	C	C	C	C	G	T	C	G	C	C	A	C	G	C	T	C	T	T	T	C
C	A	G	C	C	T	T	G	C	A	A	G	C	G	T	A	C	G	T	G	C	G	G	A	G	C	G	G	T	G	A	A	T	C	A	G	C	T	G	C	T	G	C	G	C	C	T	G	C	T
C	A	C	G	C	C	G	G	T	G	G	C	G	T	A	A	A	C	C	T	G	G	G	T	G	C	T	G	G	T	C	C	C	G	G	A	G	C	A	G	G	C	T	T	C	C	A	C	C	A
G	G	G	G	C	A	T	T	C	T	C	A	A	C	C	G	C	G	A	C	G	C	C	T	G	G	G	T	C	A	T	C	T	T	C	C	T	C	C	T	C	G	A	C	G	G	A	T	T	C
C	T	C	C	A	C	C	T	G	G	C	G	G	C	G	G	T	A	G	C	G	G	C	G	G	C	T	G	A	C	G	A	A	C	A	G	A	A	A	C	G	G	C	C	T	C	C	C	A	G
A	C	C	G	A	T	A	C	G	C	T	G	A	A	G	G	C	G	C	T	G	C	C	A	A	C	C	T	A	T	G	G	T	C	C	G	C	T	G	C	T	G	C	C	T	G	C	C	G	C
C	C	A	G	C	G	T	T	A	G	A	T	C	C	C	C	G	C	A	C	T	C	C	C	A	G	T	A	A	C	C	G	C	G	C	A	G	C	G	T	T	G	G	C	A	G	G	T	C	A
C	A	G	C	G	G	C	T	G	C	G	C	C	A	C	G	C	C	A	T	T	A	C	G	A	T	A	G	C	C	G	A	C	A	A	C	G	G	G	G	A	G	A	T	C	C	C	A	C	G
G	A	C	C	G	C	G	A	C	G	A	T	T	A	T	G	C	C	G	C	T	C	G	C	C	T	G	C	G	C	C	G	C	C	G	C	T	A	T	C	C	G	T	T	C	C	T	G	A	C
C	G	T	A	G	C	C	C	A	C	C	G	C	C	A	C	G	G	C	G	G	C	A	T	C	A	A	C	G	G	C	A	T	T	C	C	C	G	C	C	C	T	C	C	T	T	G	A	G	A
C	G	T	C	A	G	A	G	T	C	G	C	C	G	C	T	G	G	T	G	G	C	T	G	G	C	A	C	C	G	A	C	A	G	C	G	T	C	C	A	C	A	C	T	G	T	T	C	G	G
C	C	G	G	A	G	A	T	G	C	T	G	G	C	C	T	C	T	A	C	C	C	G	C	A	C	C	A	T	G	C	T	G	G	G	A	C	T	G	G	A	T	C	A	G	C	C	G	C	T
C	T	G	G	G	G	C	G	C	A	G	C	G	G	C	T	G	C	G	G	G	A	A	A	A	G	T	A	C	C	C	T	C	G	C	G	C	G	G	T	T	G	C	T	G	G	T	G	G	G
C	A	C	G	A	C	C	C	G	G	A	A	T	A	C	C	C	G	G	A	G	A	A	T	T	T	A	C	C	T	G	C	C	G	C	G	C	C	G	C	T	G	G	T	G	C	G	C	T	A
C	G	G	T	T	A	C	C	T	G	G	C	A	G	G	C	A	T	G	A	A	A	C	T	C	G	G	C	G	A	C	A	C	A	C	C	G	C	T	G	G	T	G	G	A	G	T	A	C	A
A	T	A	T	T	C	A	G	C	A	C	C	C	G	A	C	C	G	C	C	T	G	C	C	G	C	C	A	G	C	A	C	T	T	C	G	C	C	T	G	G	C	T	C	G	G	C	A	A	C
C	G	C	T	C	T	C	A	G	C	G	G	C	G	G	C	G	C	G	A	T	C	G	T	C	A	T	C	C	A	G	C	T	G	T	T	G	C	G	C	A	G	A	A	A	T	A	G	C	C
T	T	C	A	C	A	C	G	C	G	G	C	A	G	G	C	G	G	A	A	G	T	C	C	C	A	G	A	C	G	A	T	A	T	C	C	G	G	G	G	C	G	A	C	G	A	A	C	G	G
A	G	C	G	C	C	A	G	C	G	G	G	G	C	C	A	G	C	G	T	T	G	C	C	T	C	T	A	C	G	C	G	T	G	G	C	A	A	A	T	G	C	A	C	C	A	T	C	G	T
G	A	C	T	G	G	C	G	C	A	T	C	A	G	C	G	C	C	C	T	G	C	A	C	G	C	C	C	G	G	C	A	T	C	A	C	T	T	G	C	C	C	C	A	C	C	T	G	C	G
C	G	A	C	A	G	C	A	C	A	T	C	A	C	G	G	C	C	T	A	C	G	T	C	A	T	C	G	G	T	G	C	C	C	A	G	C	A	A	G	T	G	C	G	C	C	A	T	G	C
G	C	A	A	T	T	G	C	A	G	C	A	T	G	C	G	T	G	A	T	T	G	G	C	G	G	C	A	C	C	A	G	C	C	T	G	G	C	T	G	G	C	G	G	T	G	T	G	G	G
A	C	A	G	G	C	C	G	G	G	C	T	G	G	A	T	C	T	C	C	C	C	G	C	C	T	G	G	G	G	C	A	C	C	A	C	C	C	A	C	G	C	C	G	A	T	T	A	T	T
G	G	C	C	C	G	C	T	G	C	C	G	T	T	C	A	T	C	C	T	C	T	C	C	C	G	C	A	C	C	T	A	C	A	G	C	A	G	T	T	A	C	C	G	G	A	C	A	A	A
T	G	G	C	G	A	A	A	C	T	G	G	A	T	G	A	A	G	G	T	C	A	C	C	G	G	C	T	G	G	C	C	G	C	A	C	T	C	T	G	G	C	A	G	G	C	G	C	T	G
A	C	C	C	G	G	A	A	T	A	C	C	C	G	G	A	G	A	A	T	T	T	A	C	C	T	G	C	C	G	C	G	C	C	G	C	T	G	G	T	G	C	G	C	T	A	T	G	G	C
G	T	G	G	A	G	T	A	C	A	C	C	C	G	C	G	A	C	C	G	C	C	T	G	C	A	C	C	G	G	G	A	A	A	C	G	C	T	G	C	G	C	A	G	C	T	T	C	G	G
G	A	T	G	T	A	G	G	T	T	C	C	G	G	T	A	A	A	A	C	G	C	T	G	G	T	C	G	C	C	G	C	C	C	T	C	G	C	C	G	C	G	T	T	G	C	G	T	G	C
C	C	A	G	C	T	G	G	T	C	G	A	C	G	G	C	G	C	G	C	C	A	C	T	T	T	G	G	T	C	T	G	A	A	T	C	A	C	C	T	C	G	G	C	T	T	A	C	T	G
C	G	T	T	C	C	T	G	G	C	A	G	T	C	T	G	C	C	A	G	T	T	T	G	C	C	C	G	G	C	A	G	G	C	C	C	G	C	T	A	A	G	T	C	G	A	G	C	G	C
C	C	C	C	G	A	G	G	A	T	G	C	C	G	A	T	A	C	C	G	A	T	C	G	C	A	G	C	A	C	C	G	A	T	T	G	C	C	G	C	C	A	G	A	C	C	C	A	T	C
C	C	G	T	T	C	G	A	C	C	A	T	C	C	G	A	T	G	G	T	G	A	T	T	G	C	C	G	G	G	C	A	A	G	G	C	A	C	G	C	T	G	G	C	G	C	T	G	G	A
C	A	G	T	C	T	C	G	A	C	G	A	T	A	T	G	C	T	G	A	T	G	C	G	C	T	T	T	C	A	C	C	G	C	T	G	G	G	C	G	C	G	C	G	A	T	C	T	C	G
G	G	C	G	T	A	C	A	G	T	C	G	G	C	T	C	C	A	C	A	A	G	C	C	T	T	C	G	C	C	C	A	G	G	G	T	T	T	T	G	G	T	C	A	C	C	A	C	C	A
C	A	G	C	C	A	C	C	G	C	C	C	A	G	C	G	C	A	T	A	G	C	C	A	T	T	G	A	C	G	G	C	A	G	C	A	A	T	G	G	T	C	G	G	C	A	C	C	G	G
C	G	C	G	G	A	C	T	G	T	G	G	C	G	A	T	G	C	A	G	G	G	C	A	T	G	A	G	C	G	A	C	C	A	G	T	T	C	T	T	T	A	C	C	G	G	T	G	C	C
T	C	C	G	G	A	G	C	T	G	T	C	G	G	C	G	A	G	C	T	T	T	C	A	G	C	G	G	G	C	C	G	C	A	A	T	T	G	A	G	C	A	A	G	G	G	C	G	A	G
C	T	G	T	C	C	C	A	G	C	G	A	A	C	C	G	G	A	C	G	G	C	T	G	A	C	G	T	G	C	A	G	C	A	G	C	A	A	C	T	G	C	G	G	C	A	C	A	T	A
G	C	G	A	C	C	G	T	C	A	T	C	A	A	A	T	G	G	C	A	C	C	G	T	A	T	C	G	G	T	A	T	G	C	C	C	C	G	C	C	A	G	C	A	A	C	A	A	G	C
C	T	G	T	T	A	C	G	T	C	G	C	T	T	C	T	A	C	C	C	G	C	A	G	G	C	G	G	G	C	G	G	T	G	C	A	G	A	C	A	G	T	A	C	G	T	T	G	C	T
A	A	C	G	T	G	T	T	G	A	C	C	C	C	G	T	T	G	A	C	G	G	C	C	T	T	C	G	C	G	G	G	A	G	T	G	C	G	G	T	T	G	C	G	C	T	G	G	C	C
C	A	C	G	T	C	G	C	C	A	A	T	T	G	C	C	A	C	G	G	C	A	T	C	C	A	G	T	A	C	G	G	T	G	G	T	G	A	T	G	C	C	G	C	T	C	G	C	C	A
G	C	G	C	A	G	G	C	T	T	C	A	C	G	C	G	G	A	A	C	G	C	C	G	G	T	A	T	C	G	A	G	C	A	G	C	G	G	C	T	G	C	A	T	C	A	C	C	A	C
G	G	C	G	T	G	C	G	G	G	T	G	A	T	G	T	C	A	T	C	C	G	G	C	T	G	T	G	C	G	C	C	G	C	T	A	T	C	C	T	C	T	T	C	A	A	A	C	T	T
C	T	G	A	C	G	G	C	G	C	T	G	T	A	C	C	C	A	G	C	C	T	T	T	T	T	C	C	A	C	C	A	G	T	T	G	G	T	C	G	A	T	G	G	C	G	C	G	G	C
C	G	A	C	C	G	T	C	T	G	G	G	C	G	A	A	G	A	C	C	T	G	G	C	C	A	T	T	G	G	C	G	C	G	A	T	C	C	A	C	C	G	C	T	T	C	C	A	T	C
C	T	C	G	G	T	G	C	A	A	C	C	T	T	C	G	T	C	C	A	G	A	C	G	C	T	G	G	T	G	C	G	C	G	C	C	G	C	G	G	G	A	C	T	C	T	T	T	A	C
C	C	G	A	C	G	A	T	G	C	A	T	C	G	G	C	G	G	C	A	G	C	G	G	G	T	C	C	A	T	G	A	A	G	C	G	A	A	A	A	T	T	G	T	C	C	G	G	C	G
C	A	G	T	C	C	G	C	T	G	C	C	G	T	C	C	A	G	C	A	G	T	T	G	T	T	G	C	A	G	G	C	C	G	C	T	C	T	C	G	A	C	G	T	C	G	T	A	A	T
C	C	G	C	G	A	C	G	G	T	G	G	C	T	G	A	A	C	C	C	A	G	A	C	A	A	A	T	A	C	G	C	A	G	G	A	A	T	G	C	G	G	C	C	A	C	G	C	C	C
C	T	A	T	G	C	G	G	T	T	T	T	T	C	A	T	C	G	C	C	C	C	A	C	G	G	C	C	T	G	T	C	C	C	A	G	T	C	G	G	C	G	C	T	G	T	A	G	A	G
G	T	G	G	C	T	A	A	C	G	G	C	G	C	T	G	G	C	G	T	G	C	G	C	A	C	C	A	C	C	G	C	G	C	T	G	C	T	C	A	C	C	G	A	C	A	T	G	A	A
G	A	A	G	T	C	G	G	G	C	T	G	G	C	A	G	G	G	G	A	G	A	T	C	C	G	C	C	C	G	G	T	G	C	C	C	A	G	C	G	G	T	C	A	G	G	A	A	C	G
T	T	G	A	T	T	C	A	G	G	C	G	G	C	G	C	T	G	G	C	A	T	T	A	G	A	G	G	G	C	G	T	G	C	A	G	T	T	G	G	G	C	G	C	T	G	C	G	C	T
C	G	C	T	G	T	C	A	G	G	A	A	C	G	A	T	G	C	C	C	A	G	T	T	T	G	G	C	T	T	C	C	G	G	C	A	G	G	G	C	G	A	A	G	C	T	G	G	C	G
G	A	G	A	C	G	C	G	G	T	C	T	A	C	A	C	G	C	A	G	A	T	C	A	C	G	C	C	A	G	A	A	G	C	G	G	C	T	G	A	T	G	C	G	G	T	G	G	T	T
G	G	G	C	T	T	A	C	G	G	T	C	A	T	G	G	C	G	G	C	A	C	G	G	C	G	C	T	G	C	A	T	G	G	C	A	A	A	C	A	T	T	T	G	C	T	G	T	G	G
G	G	C	G	A	T	C	C	C	G	C	T	G	G	T	G	G	C	G	A	T	G	A	T	T	C	C	G	C	T	A	C	T	G	G	C	A	A	C	G	A	G	C	A	G	T	G	C	C	T
C	C	G	G	C	T	T	C	A	A	T	G	G	T	T	T	T	C	C	C	T	A	A	A	C	C	C	A	C	T	T	C	G	T	C	A	G	C	C	A	G	C	A	G	G	A	C	G	C	G
G	T	A	T	A	G	C	T	C	C	T	G	C	T	G	A	A	A	C	T	G	C	T	G	G	G	C	C	A	G	C	G	G	C	G	T	C	C	A	G	T	C	G	G	T	G	C	G	C	A
C	G	G	A	A	A	T	C	A	C	C	A	C	G	C	T	T	T	C	A	G	G	C	A	G	G	C	C	G	A	G	A	C	G	C	T	G	C	G	C	C	C	A	T	T	C	C	G	G	G
C	G	T	T	C	G	G	G	T	T	T	T	C	G	G	C	A	A	A	C	T	C	C	G	G	G	C	G	C	A	G	C	G	C	C	A	G	C	A	C	G	T	T	T	C	C	G	T	C	G
C	C	G	C	C	T	A	C	C	G	A	G	C	C	A	A	A	C	A	G	C	A	C	G	G	C	A	T	C	G	G	C	T	T	G	C	T	C	A	C	A	A	C	C	T	T	C	A	A	C
G	T	G	G	G	C	G	A	T	A	T	G	G	C	G	G	A	A	C	T	G	G	G	C	G	C	T	G	A	A	A	G	C	G	A	A	G	C	C	T	G	C	C	A	T	G	T	A	C	A
C	C	G	C	G	C	T	G	C	A	T	C	C	A	T	T	C	C	G	G	A	T	G	C	C	A	C	C	G	A	G	C	G	A	G	T	G	G	C	A	A	A	T	G	A	A	G	T	G	A
G	T	A	A	G	C	T	G	A	C	T	G	C	G	G	G	C	G	A	A	A	T	G	C	A	G	G	G	C	G	G	T	T	G	C	T	T	C	A	C	C	A	T	C	T	C	C	A	G	C
G	G	C	G	T	G	T	A	G	C	G	T	G	T	G	C	G	T	C	C	A	C	G	G	G	C	A	A	A	C	G	A	G	G	A	G	G	C	G	T	A	A	A	G	G	G	T	G	A	A
G	G	C	G	T	G	G	A	T	C	G	C	C	A	T	G	C	T	G	G	T	G	G	C	G	C	A	G	G	A	T	A	G	C	C	G	T	T	G	T	C	T	G	T	T	G	C	T	C	G
C	T	G	T	T	G	A	T	G	G	C	T	G	T	G	G	T	G	G	T	G	G	C	G	C	T	G	T	C	G	T	T	T	G	G	T	C	G	T	G	A	T	G	C	G	C	A	C	G	G
T	T	A	C	C	G	C	T	G	G	G	T	G	G	T	G	A	T	A	C	C	G	C	C	C	G	A	G	C	C	G	T	A	G	G	A	A	T	G	G	C	G	C	T	G	A	C	G	C	C
A	G	C	G	G	T	G	A	T	C	C	G	C	G	A	C	G	T	A	G	G	C	C	G	C	G	T	G	C	T	G	G	G	G	C	A	T	C	C	G	T	A	C	G	G	C	T	T	T	G
C	A	G	G	G	C	A	G	A	A	T	G	C	A	C	C	G	A	T	G	C	C	T	T	C	C	C	G	C	G	A	C	G	C	G	T	T	G	G	T	G	A	G	G	A	T	C	T	G	G
T	C	G	C	C	C	T	C	C	C	A	C	C	A	G	G	T	G	G	T	G	C	C	C	G	C	A	T	C	A	A	T	C	G	C	T	T	C	T	T	T	C	T	C	A	G	T	G	C	G
G	C	C	A	G	A	A	T	C	A	T	C	A	T	C	C	C	G	G	C	G	A	T	G	G	C	G	T	C	C	C	C	G	C	G	C	A	C	A	A	A	C	T	T	C	G	A	T	G	C
G	G	C	T	G	A	A	A	G	G	C	A	T	T	G	C	C	G	A	C	G	A	T	G	T	A	C	G	T	C	A	G	G	T	G	T	G	C	A	A	C	C	T	C	G	C	C	G	A	T
A	C	C	C	A	A	C	A	A	T	C	C	C	A	C	C	G	G	G	T	G	T	G	A	C	G	G	T	G	G	A	G	A	A	C	C	T	G	A	G	C	G	G	C	A	G	T	G	A	C
C	T	C	C	G	A	T	G	A	C	G	C	G	C	T	G	G	C	T	G	G	C	G	G	A	G	C	T	T	C	C	G	T	A	G	T	A	G	T	C	C	G	C	G	A	T	G	G	G	G
T	G	C	T	G	C	A	C	G	G	T	C	T	C	G	C	G	C	C	G	T	T	C	A	T	C	G	G	T	A	C	A	G	T	G	C	G	C	C	A	G	G	C	A	C	A	G	G	G	A
C	A	C	C	T	T	C	C	T	G	A	G	C	C	C	A	G	C	G	C	T	G	G	A	G	C	C	A	C	T	T	G	T	A	G	C	C	G	G	T	G	G	C	A	G	G	T	G	A	A
C	A	T	C	A	A	C	C	G	T	A	A	A	G	T	G	C	C	G	C	G	T	C	T	G	G	T	G	A	G	C	G	T	G	C	T	G	C	C	C	A	A	C	G	G	C	C	C	G	G
C	T	G	G	T	G	A	G	C	A	T	C	A	T	C	G	G	C	A	A	A	G	G	G	G	A	C	G	A	G	C	A	G	G	T	G	G	G	C	T	A	C	T	T	C	G	G	C	G	C
G	A	T	T	G	G	C	C	T	G	G	C	G	A	T	T	G	G	C	G	G	G	G	C	G	G	T	G	G	T	G	G	G	C	T	G	G	A	T	C	C	T	G	G	C	G	T	A	C	G
T	A	A	C	G	A	T	G	A	T	G	A	C	C	A	G	C	T	G	G	C	A	C	C	T	G	C	C	G	G	A	G	A	A	C	C	C	G	C	T	G	C	A	G	A	A	G	A	G	C
T	T	C	T	C	T	T	C	G	C	T	G	T	C	C	A	G	G	G	C	G	T	A	G	C	C	T	T	G	C	T	C	G	C	G	G	G	T	C	T	G	C	G	C	C	A	G	G	G	C
G	C	A	T	G	G	C	G	T	T	C	C	C	T	T	C	C	G	G	C	A	A	A	T	C	A	A	G	C	G	T	G	G	C	G	A	G	C	C	G	C	A	G	G	C	C	G	G	T	A
G	A	C	C	A	G	A	A	T	G	G	T	G	C	C	G	A	T	G	C	G	G	G	C	G	G	A	A	G	C	A	G	T	G	G	C	C	A	C	A	G	C	G	C	T	G	C	G	G	T
G	A	T	G	C	C	C	T	G	C	A	G	A	T	G	G	C	G	C	T	G	T	G	G	C	G	G	C	G	T	A	A	G	A	G	G	C	C	C	C	G	G	A	A	C	G	T	T	A	T
G	G	T	C	T	G	G	C	A	G	A	A	G	C	C	T	T	T	G	T	A	A	C	C	G	C	G	G	C	T	T	T	G	C	T	G	G	G	T	C	A	G	C	A	G	G	C	G	C	T
G	C	G	G	A	A	T	G	A	G	C	T	T	T	A	G	C	G	T	G	G	C	T	G	C	C	C	T	G	T	T	G	A	C	C	G	C	T	C	T	G	C	C	G	G	T	G	G	T	T
T	C	A	C	A	C	T	G	A	G	G	T	T	T	T	C	C	G	C	C	A	G	A	C	G	C	C	A	C	T	G	C	T	G	C	C	A	G	G	C	G	C	T	G	A	T	G	T	G	C
C	C	G	G	C	C	C	G	G	T	T	G	G	G	C	T	G	A	T	G	A	T	G	G	C	G	A	A	C	T	A	T	C	T	C	G	G	C	C	A	G	A	T	G	G	G	C	A	T	T
G	C	T	A	C	A	T	C	T	G	G	C	A	G	C	T	T	T	C	C	G	G	T	G	G	T	C	A	A	C	G	T	C	A	G	C	G	G	G	T	G	G	G	G	A	T	T	G	C	T
C	T	G	G	T	G	T	T	G	G	T	C	G	G	C	T	G	G	G	C	G	T	T	C	G	T	C	T	G	G	C	C	G	C	A	T	T	T	A	G	C	C	T	G	G	C	A	G	A	T
G	G	A	T	A	A	T	T	T	T	C	C	G	G	T	C	A	T	G	G	C	C	C	A	G	C	G	C	G	C	G	G	G	C	A	A	G	C	T	G	G	T	C	G	A	G	C	G	T	G
C	G	A	T	T	C	T	G	C	G	G	C	G	T	T	G	A	T	G	C	C	G	A	A	C	T	G	G	T	C	A	T	G	C	A	G	G	G	C	G	G	C	G	A	C	T	T	T	A	T
G	C	C	T	G	A	T	G	G	C	G	G	G	T	G	T	T	G	G	T	C	T	G	A	C	T	C	T	G	C	T	G	T	A	C	C	T	G	G	C	G	C	T	G	T	T	C	C	G	T
C	G	G	A	T	A	C	C	T	T	C	C	T	C	G	C	C	A	A	C	G	T	G	A	C	G	C	T	G	G	G	G	C	G	G	G	A	T	A	T	C	T	C	C	G	A	A	G	A	A
T	T	C	C	A	C	G	A	G	A	T	C	G	G	T	C	A	C	C	C	G	C	G	C	C	A	G	A	C	G	G	G	C	T	C	T	G	C	G	T	T	C	G	G	C	A	A	C	C	A
C	G	G	C	C	G	G	T	G	A	A	T	A	A	C	G	C	T	G	C	G	C	T	G	G	A	A	A	G	A	C	T	G	G	C	T	T	C	G	G	T	C	A	C	C	G	A	T	C	G
C	C	T	G	C	A	C	C	G	G	T	G	G	G	C	G	T	T	T	T	C	G	G	C	C	C	C	G	G	C	T	G	G	A	A	A	G	C	G	C	C	T	T	C	T	G	A	T	A	T
G	G	A	G	C	G	T	G	A	C	C	T	G	A	C	G	G	G	G	T	G	G	A	T	G	T	C	G	C	T	G	T	C	G	C	G	T	A	A	A	C	C	G	G	A	G	G	T	G	A
A	G	A	G	A	C	G	C	T	C	C	A	G	C	A	G	G	A	A	G	G	G	A	G	T	G	A	G	A	A	C	G	G	C	C	A	C	G	G	C	G	T	G	G	T	G	T	T	C	C
G	A	T	G	A	G	G	C	C	G	C	A	C	G	C	C	T	G	G	C	T	T	G	C	C	T	G	C	T	T	T	C	A	C	G	C	G	T	C	A	C	G	G	C	G	C	G	A	C	G
T	T	C	A	G	C	G	T	C	C	A	G	C	C	C	G	A	C	T	G	G	C	C	A	G	A	C	A	G	C	A	A	T	G	C	C	T	A	A	C	G	G	T	T	C	G	C	C	T	G
G	A	T	G	G	A	G	T	A	G	A	G	G	C	T	A	T	C	G	A	C	A	C	C	G	C	T	C	A	G	T	G	C	G	G	C	G	C	T	C	T	G	T	A	C	T	G	G	C	A
G	C	G	G	C	G	C	G	T	G	A	T	C	G	T	C	T	T	A	A	C	G	A	G	A	T	G	G	G	G	A	T	C	G	T	G	C	T	G	G	A	A	G	A	T	G	G	C	C	C
G	G	C	G	G	T	A	G	A	T	G	T	C	A	G	C	T	G	G	T	A	T	C	C	G	G	C	T	T	T	T	G	G	C	G	A	G	G	A	A	C	T	G	G	C	A	C	A	G	G
C	G	C	A	C	A	C	G	C	G	G	T	A	T	C	A	T	C	G	C	C	C	A	T	T	T	C	C	A	G	C	A	A	G	C	G	C	A	T	C	C	G	G	C	G	T	A	C	C	A
A	G	C	C	T	G	T	G	G	T	T	G	C	A	G	G	C	G	C	T	G	A	T	C	G	A	A	G	G	C	G	A	A	A	G	C	C	G	G	G	C	G	C	A	G	C	T	T	G	C
G	A	C	G	G	A	G	C	T	G	T	A	A	C	A	A	C	G	G	G	C	T	G	T	G	G	C	G	C	A	G	G	C	G	T	C	G	G	T	T	C	G	C	T	G	C	C	T	T	C
G	T	T	A	C	A	C	C	G	C	T	T	G	C	C	G	C	T	G	G	T	G	C	G	T	T	T	C	C	G	C	T	G	A	C	G	C	G	T	C	G	C	C	A	T	G	C	G	T	T
G	A	C	G	G	C	A	G	C	T	T	C	G	G	C	T	T	T	G	G	C	G	G	C	G	A	A	G	A	G	A	G	T	G	C	A	G	G	G	G	C	T	T	C	C	T	T	C	C	T
G	C	G	C	T	C	C	A	C	T	G	G	C	G	C	A	G	G	T	C	G	C	G	G	A	T	A	A	A	C	T	C	A	A	T	C	C	C	A	T	C	A	C	C	A	T	C	G	G	G
C	G	T	C	G	G	T	C	A	T	C	A	T	C	G	C	C	A	A	C	G	C	C	G	C	G	C	C	C	A	T	C	A	G	C	A	C	C	A	G	C	G	T	C	G	G	G	G	T	A
G	G	C	C	C	G	C	T	G	C	C	G	T	T	C	A	T	T	C	T	C	T	C	C	C	G	C	A	C	C	T	A	C	A	G	C	A	G	T	T	A	C	C	G	G	A	C	A	A	A
G	A	C	C	T	G	A	C	G	G	G	C	T	G	G	A	T	G	T	C	G	C	T	G	T	C	A	C	G	G	A	A	A	C	C	G	C	A	A	G	T	G	A	C	C	T	G	G	T	A
G	A	C	C	T	G	A	C	G	G	G	C	T	G	G	A	T	G	T	C	G	C	T	G	T	C	A	C	G	G	A	A	A	C	C	G	C	A	A	G	T	G	A	C	C	T	G	G	T	A
G	T	C	A	T	G	G	G	C	G	A	A	A	T	T	G	A	G	C	C	G	T	T	G	G	T	G	C	C	G	T	G	G	G	G	C	G	A	A	C	T	G	A	C	C	A	T	G	C	C
G	A	C	G	T	A	A	G	C	C	G	T	T	A	T	G	G	T	G	T	G	G	C	G	A	T	A	C	C	G	G	A	C	C	T	G	A	G	G	T	G	G	T	C	C	A	G	C	G	C
A	C	G	C	T	G	T	C	A	T	C	T	C	G	C	C	C	G	T	T	T	T	A	C	T	G	G	T	G	C	C	C	T	G	G	C	T	G	C	C	A	G	C	A	C	T	A	G	G	C
G	T	A	C	C	G	G	T	G	C	A	G	G	A	T	A	T	G	G	A	A	A	T	G	T	G	G	C	A	G	T	T	C	C	A	C	C	C	G	A	C	C	G	G	C	A	T	T	G	C
T	C	G	T	C	C	G	C	T	G	G	T	C	G	T	G	A	T	G	T	C	G	C	C	G	A	A	A	T	C	C	C	T	G	C	T	G	C	G	T	C	A	T	C	C	G	C	T	G	G
C	A	G	A	T	C	G	A	C	A	G	C	C	T	C	A	G	C	A	G	C	G	G	T	G	G	T	G	C	A	G	C	G	G	C	G	C	A	A	T	C	A	A	C	C	A	G	C	G	G
C	G	A	A	A	C	T	G	G	C	C	C	C	A	G	C	G	G	A	A	G	A	T	G	T	T	C	G	T	G	G	G	G	C	G	C	T	G	G	C	G	C	T	G	G	T	C	G	A	A
G	A	A	G	C	A	G	C	C	A	G	C	G	T	T	C	C	A	G	T	G	C	C	C	C	G	G	A	G	T	C	G	G	T	A	T	G	C	G	C	T	C	C	A	A	G	A	C	C	T
C	T	C	A	A	T	C	A	C	T	T	C	C	G	G	C	G	C	G	G	C	C	T	T	A	G	C	G	C	A	C	A	G	C	T	C	G	C	A	G	C	C	T	T	C	C	A	G	A	C
C	G	G	C	G	A	T	C	C	T	C	G	G	A	A	C	T	A	T	T	G	C	G	G	C	G	G	T	G	G	T	G	C	T	G	G	T	G	C	G	C	T	T	T	G	G	C	A	G	G
T	G	C	G	C	C	A	C	G	C	A	C	G	C	C	C	G	C	A	G	C	G	G	G	T	A	G	C	A	T	A	T	A	G	T	T	G	A	A	G	C	T	G	T	A	C	A	G	T	C
G	C	A	A	C	C	G	T	T	G	C	C	G	C	G	C	C	A	G	T	C	T	T	C	A	G	T	C	T	G	G	C	A	A	A	T	A	G	C	G	G	T	G	G	A	C	C	G	C	G
C	T	G	G	C	G	G	G	C	G	G	C	A	A	C	G	G	T	A	G	G	T	G	A	G	G	T	T	A	C	G	C	T	G	G	G	A	C	G	C	A	G	G	G	C	G	A	C	A	A
C	G	G	C	T	G	G	A	C	G	C	C	A	G	T	C	A	G	T	G	A	A	T	C	C	C	G	T	C	T	T	G	A	C	G	A	C	T	G	G	C	T	T	A	C	G	C	A	A	G
G	C	A	C	T	G	G	A	G	C	T	C	A	A	C	T	G	G	A	C	G	C	T	T	C	C	C	G	G	T	C	A	G	C	C	G	G	A	T	A	A	C	A	C	G	C	C	G	C	C
C	G	T	A	T	A	G	T	G	C	G	C	C	G	G	A	A	G	C	C	C	A	C	A	G	G	C	C	G	C	C	C	G	T	C	T	G	G	T	C	G	A	G	G	A	A	G	G	T	A
G	C	C	C	C	A	C	G	A	T	T	C	A	G	G	C	A	C	A	C	C	A	G	T	A	A	T	G	T	G	G	G	C	G	G	C	G	T	A	T	C	G	G	T	C	A	C	A	C	T
C	G	A	G	C	G	T	C	A	C	T	G	C	C	A	G	C	G	C	A	C	T	T	T	C	C	G	G	G	C	G	A	T	T	C	G	C	C	A	G	C	A	G	A	C	G	G	T	A	G
G	T	G	G	G	C	A	G	G	C	T	T	T	G	G	C	G	C	G	G	C	G	T	T	T	G	G	T	C	C	A	G	T	G	G	T	G	C	T	G	T	T	C	T	C	G	G	T	G	A
T	A	A	G	C	C	G	T	A	G	C	T	A	T	C	G	G	C	G	A	G	C	A	G	G	C	C	G	C	C	A	G	C	C	A	T	T	G	G	G	C	C	G	A	G	C	A	A	C	G
C	G	C	G	C	A	G	T	T	G	A	A	T	G	C	T	T	T	A	C	G	C	G	C	G	G	T	G	C	C	A	G	T	G	G	A	A	G	G	G	C	T	T	T	C	T	C	T	G	C
C	G	T	C	A	T	T	G	A	G	C	G	G	T	A	T	T	A	C	T	G	G	A	C	G	C	C	G	C	A	G	G	G	C	G	G	G	G	C	T	G	A	C	G	G	G	G	A	C	T
G	A	T	G	G	C	G	C	G	T	A	T	T	G	A	G	C	A	G	G	C	G	G	C	G	G	A	G	G	G	G	C	T	G	G	A	G	T	G	T	C	G	G	C	G	T	T	C	G	T
T	T	A	T	C	C	G	C	G	C	C	A	C	G	C	G	C	C	T	A	C	C	G	G	T	A	C	C	C	C	T	G	T	T	T	T	A	G	T	G	G	A	C	G	G	C	G	T	G	C
G	C	T	C	A	G	G	T	G	G	C	T	G	A	G	C	T	G	G	C	A	C	G	A	G	C	C	G	G	T	A	T	G	G	C	G	G	T	A	G	G	T	C	T	G	G	C	G	G	G
C	G	G	T	T	G	C	T	G	C	C	C	C	G	G	C	G	A	T	C	T	C	G	T	T	C	G	G	G	T	G	C	T	C	A	C	C	G	C	G	A	A	T	T	T	T	C	A	T	G
C	A	G	T	C	G	A	G	A	T	G	C	G	C	G	T	C	G	G	C	A	C	C	C	T	G	G	C	G	A	T	C	A	C	C	G	A	C	C	A	T	G	A	C	A	C	C	A	C	A
C	G	C	T	G	G	C	G	A	A	A	A	T	T	G	C	C	C	G	C	G	G	C	A	A	G	A	G	C	G	T	C	G	A	T	A	T	C	G	A	C	C	G	T	G	C	G	A	T	G
C	G	C	G	C	C	A	G	T	G	A	C	G	T	C	A	G	A	T	C	G	T	G	T	A	C	G	A	A	A	C	C	T	T	C	G	C	C	G	C	G	A	T	C	G	G	T	G	A	G
C	C	A	G	G	T	C	T	T	C	T	G	A	A	A	C	G	G	C	A	G	C	G	G	G	A	C	A	G	A	G	C	G	C	C	T	C	G	G	C	T	G	C	G	G	C	A	G	G	C
G	C	G	C	T	G	C	G	C	C	A	G	T	C	G	C	A	G	G	A	A	G	T	G	G	C	T	T	T	G	C	A	A	G	C	C	G	G	A	C	T	T	G	C	C	C	A	G	G	A
G	C	A	C	T	G	G	G	G	T	T	T	G	C	C	G	C	A	C	G	G	G	C	G	A	T	T	A	A	A	G	C	G	G	G	C	G	A	T	G	G	C	G	A	T	T	T	G	C	T
C	A	T	C	C	G	C	A	G	A	G	C	A	G	G	T	C	G	A	T	G	C	T	G	C	T	G	T	G	C	G	C	G	C	G	G	C	A	G	A	T	G	C	A	G	C	A	T	T	T
C	T	T	G	C	G	C	A	G	T	G	C	G	G	G	C	T	G	A	C	G	G	T	G	G	A	G	C	A	A	C	T	G	G	C	C	A	G	A	C	A	G	G	T	G	G	A	G	C	C
C	G	G	C	G	G	A	T	C	A	A	C	G	C	C	A	G	C	G	C	G	T	C	C	T	C	C	T	T	G	C	A	T	T	C	C	C	A	C	A	A	C	A	G	C	T	C	G	T	C
G	A	T	G	C	G	G	T	C	G	G	C	G	T	C	G	T	A	A	A	G	C	A	G	C	A	C	G	C	C	C	A	G	A	T	A	C	C	G	G	A	T	G	C	G	A	C	C	C	A
A	T	C	A	G	C	G	G	C	G	C	G	T	A	G	C	T	C	T	C	G	A	C	C	G	T	A	G	C	G	A	C	G	A	G	G	T	G	G	T	C	G	C	G	C	A	G	C	G	G
G	A	C	G	C	C	A	A	C	C	A	T	C	C	A	G	C	C	G	G	T	C	G	C	T	G	C	C	A	C	C	A	G	C	A	C	A	T	T	G	C	G	C	C	A	G	A	A	C	C
A	G	C	C	G	C	A	A	C	T	G	G	T	C	G	C	C	G	G	G	C	T	G	C	T	G	G	T	A	G	G	C	A	C	T	G	T	T	T	T	A	G	G	C	G	T	A	G	C	G
C	T	C	C	A	G	C	A	A	G	G	C	G	A	T	G	C	G	C	T	T	G	C	T	G	A	C	G	A	A	C	G	C	C	G	G	T	G	A	A	A	C	G	C	C	C	A	G	T	T
G	T	A	G	T	C	G	G	A	C	G	T	G	G	C	T	T	G	C	G	T	T	C	G	C	G	G	C	G	C	G	G	T	G	C	G	T	C	T	T	C	T	T	T	C	T	C	A	C	C
G	C	T	T	C	G	G	C	A	A	T	G	G	C	C	T	G	A	T	C	C	A	G	C	C	C	C	A	G	T	T	C	C	C	G	C	A	A	A	C	T	G	T	C	G	C	G	C	A	G
C	A	A	G	A	T	T	G	C	G	C	A	C	T	T	C	A	C	C	T	G	C	C	A	C	T	A	C	C	G	C	A	A	A	A	C	C	A	C	G	C	C	C	C	T	G	C	T	C	T
G	G	C	A	A	G	A	T	T	A	C	G	C	A	C	T	T	C	A	C	C	C	G	C	C	A	C	C	A	C	G	G	C	A	A	A	A	C	C	A	C	G	G	C	C	C	T	G	T	T
G	A	G	G	C	C	T	G	G	C	G	G	G	C	G	T	T	A	T	C	G	G	C	G	T	T	T	T	G	C	T	T	C	A	C	T	G	T	C	G	C	G	G	T	G	A	G	C	T	G
C	T	T	C	T	C	G	A	G	G	A	A	C	T	G	G	C	G	G	G	T	G	C	G	A	G	G	C	T	G	C	T	C	G	G	G	G	T	C	G	G	C	A	A	A	T	A	A	C	G
C	G	C	G	G	C	A	C	C	C	A	G	T	C	A	C	G	G	C	T	G	C	G	A	A	G	T	T	C	A	T	C	C	A	G	C	A	T	A	G	C	G	C	C	A	C	G	G	A	T
C	T	C	G	G	T	C	C	G	G	C	G	T	T	A	T	T	A	G	G	T	C	G	C	G	T	T	C	T	G	G	A	C	G	G	C	A	G	C	G	G	T	A	A	A	C	C	G	C	T
T	A	C	A	T	C	C	G	G	T	T	G	T	G	G	C	C	G	T	A	T	C	G	G	C	C	C	G	C	A	C	C	G	G	C	T	G	G	G	A	A	C	T	G	G	A	T	A	C	G
C	A	C	A	G	C	A	T	G	A	A	A	G	C	G	T	C	A	T	C	G	G	A	C	A	A	T	A	A	C	G	A	C	T	T	C	C	G	C	G	C	C	C	G	G	G	G	C	T	G
C	C	C	T	G	T	T	T	C	G	G	G	G	C	A	C	G	T	C	T	G	G	T	G	C	A	G	G	A	G	G	G	T	A	A	C	C	G	G	T	T	G	C	A	T	T	A	C	C	T
G	T	C	C	G	G	G	A	T	G	A	C	G	T	C	C	C	G	G	T	C	C	G	A	C	C	A	G	G	C	C	C	G	C	A	A	G	A	C	G	C	A	G	A	A	T	A	T	C	G
A	G	C	A	T	T	A	A	C	G	G	G	T	C	G	C	T	C	T	C	C	G	G	G	C	T	A	T	G	A	C	G	T	T	T	T	G	C	C	G	C	C	A	G	C	G	C	C	G	C
A	G	T	G	G	C	T	G	G	C	T	T	G	C	G	C	C	C	T	G	G	G	C	G	G	T	G	A	G	A	G	A	C	A	T	T	C	G	C	C	C	G	G	A	G	A	G	G	A	T
G	T	G	C	C	G	G	A	T	T	C	A	G	G	G	A	C	G	T	G	G	T	A	T	T	C	C	A	G	T	A	C	G	A	G	C	C	G	G	T	C	G	C	G	G	C	T	G	G	G
C	A	A	C	G	T	G	C	G	T	A	A	A	C	C	G	C	A	G	G	G	C	G	C	G	C	T	G	G	A	A	G	A	T	G	G	C	A	C	T	C	A	C	C	G	C	T	G	G	C
C	A	T	A	T	G	C	G	T	A	C	C	G	C	T	G	C	G	C	A	G	G	G	G	C	T	G	A	T	C	A	C	G	C	T	C	T	G	C	T	G	C	C	A	G	G	G	C	T	T
C	T	G	T	T	G	A	A	A	T	A	C	C	C	G	G	A	A	C	A	T	G	C	C	C	T	T	A	C	C	G	G	C	C	T	G	C	T	G	C	C	T	G	C	G	G	C	G	C	T
A	T	C	A	G	T	G	C	G	G	G	T	G	T	C	A	T	T	C	C	G	G	T	T	C	C	T	G	C	T	A	T	G	C	C	G	A	G	C	G	T	C	C	C	C	A	G	C	C	A
C	A	G	A	A	A	C	C	A	C	T	G	C	C	G	A	G	G	C	T	G	G	T	A	C	G	C	G	C	C	A	G	C	G	C	A	C	T	G	C	C	A	T	T	T	T	G	C	G	C
T	C	A	G	C	A	G	C	C	A	G	G	A	A	T	C	G	G	A	G	G	T	G	G	C	T	G	G	C	G	T	G	C	C	G	T	T	C	A	G	C	G	A	G	T	T	C	A	G	C
C	A	G	C	G	C	G	G	G	G	A	T	T	C	T	G	G	C	T	T	C	G	C	T	G	A	C	G	C	G	G	G	A	A	C	C	A	G	C	A	A	T	G	A	T	G	C	C	C	G
T	T	C	G	A	G	C	A	G	C	T	T	T	T	T	A	T	C	C	G	C	C	C	G	C	A	T	A	C	G	C	G	C	A	C	A	C	C	G	G	G	C	A	T	C	C	C	G	C	T
T	G	C	C	G	C	G	C	G	G	C	T	A	A	A	T	G	C	C	A	G	G	A	A	G	T	C	C	T	C	T	T	C	G	C	C	C	T	G	A	C	G	C	T	G	T	A	A	G	C
C	A	G	A	C	T	T	A	C	C	T	G	C	C	C	G	T	C	G	C	T	C	G	C	A	T	C	G	A	C	C	A	C	C	A	C	G	T	A	G	A	C	G	C	C	A	T	C	T	T
T	C	G	G	G	C	C	C	G	C	C	A	T	C	G	C	G	T	C	G	G	C	A	A	G	C	C	A	T	G	T	C	T	G	C	A	A	C	G	G	C	A	A	C	T	G	C	G	C	A
G	G	G	C	G	G	A	G	C	C	G	A	C	C	G	A	G	T	C	G	A	T	A	C	C	G	G	A	T	T	C	A	A	A	C	G	G	C	A	C	G	T	T	T	T	T	C	G	A	C
C	C	C	C	G	C	A	A	A	G	A	C	A	A	C	A	T	C	C	G	T	C	G	G	A	C	G	C	T	C	T	T	C	G	C	G	G	A	T	G	G	G	C	A	T	C	A	G	A	T
A	A	A	C	G	C	C	G	G	A	T	G	C	C	A	T	C	G	C	T	T	T	G	G	T	G	A	C	C	A	C	A	T	A	C	G	G	G	C	C	A	A	C	C	G	C	T	T	T	C
G	G	T	G	A	T	G	G	A	A	C	A	G	A	C	A	T	T	A	C	C	G	C	T	C	C	C	C	T	G	C	T	C	C	G	C	G	C	C	G	T	G	G	T	T	T	A	A	C	C
G	T	G	G	T	A	T	A	G	C	G	C	G	A	T	G	T	C	C	C	A	G	G	G	C	G	A	C	G	A	C	G	G	T	C	G	A	G	G	T	C	A	T	G	T	T	G	C	A	G
G	C	T	C	G	C	G	T	A	C	A	G	G	T	A	G	A	G	G	G	C	G	G	G	A	A	G	A	T	G	G	G	C	G	C	T	C	C	T	T	C	T	T	T	G	C	C	A	G	C
G	A	T	C	A	C	G	G	A	T	T	C	G	A	G	G	T	G	C	G	G	C	C	C	G	G	C	G	C	T	G	G	C	A	A	C	G	A	C	A	A	A	A	T	C	G	C	C	C	A
C	A	C	T	G	G	C	T	G	A	C	C	G	T	C	G	C	G	G	T	C	G	A	C	A	A	C	C	A	T	C	G	A	C	A	C	C	A	C	A	T	C	G	C	A	G	G	T	G	C
G	C	T	A	C	C	A	T	T	G	C	T	G	G	A	A	A	A	C	G	A	C	A	G	C	A	T	C	G	C	C	A	C	G	C	G	C	G	G	C	T	C	T	T	C	T	C	C	G	G
C	A	A	A	T	T	T	C	A	G	C	A	C	C	T	G	G	C	G	A	C	C	G	T	G	C	G	A	T	C	A	G	G	T	G	G	A	A	G	C	G	G	C	G	G	T	G	G	G	C
C	T	G	G	G	C	A	T	G	C	G	G	C	T	A	C	G	G	C	T	G	G	G	A	A	A	A	T	G	C	G	A	T	G	G	C	C	C	C	G	T	C	A	G	G	C	A	A	T	G
C	G	G	T	A	G	C	G	A	C	A	C	C	A	T	T	G	T	C	C	C	C	A	T	T	G	A	T	G	T	T	T	G	G	A	T	C	C	C	C	G	G	C	T	G	C	C	C	G	C
G	C	C	G	T	A	C	C	A	G	G	C	A	C	C	C	A	G	A	C	G	G	T	G	G	A	T	T	C	C	A	G	T	A	G	A	G	T	A	C	G	G	A	A	A	A	A	G	G	C
T	A	C	A	C	C	A	T	C	C	A	G	C	T	C	G	C	C	T	G	C	C	A	G	G	G	C	T	T	C	A	G	T	T	G	C	C	C	G	C	G	C	C	G	C	C	A	G	T	G
C	A	G	G	T	G	A	C	G	G	C	C	T	T	C	A	T	G	A	T	C	G	G	C	T	A	A	C	G	T	T	T	C	G	G	C	C	T	G	A	C	C	G	C	T	G	C	G	C	A
C	G	C	T	G	G	T	C	G	A	G	C	G	A	T	T	T	A	T	C	G	A	A	G	A	A	G	G	C	G	C	G	C	A	G	G	T	T	G	C	C	A	C	G	C	T	G	G	A	A
C	G	G	C	A	G	C	C	T	G	C	T	C	A	G	C	C	T	T	A	C	G	A	C	G	G	C	T	T	G	A	A	C	C	T	G	T	G	C	C	A	A	C	C	A	C	C	G	G	T
C	T	G	C	C	G	C	A	G	C	T	T	C	G	G	T	G	C	A	T	G	G	T	T	T	A	G	C	C	C	C	G	T	T	A	C	A	T	C	T	T	C	C	G	C	G	C	A	G	G
G	C	A	C	C	A	G	T	T	C	G	T	A	C	C	A	G	A	T	G	C	T	G	C	C	G	G	G	C	A	T	G	T	T	C	A	G	G	G	C	G	G	T	G	T	G	C	C	A	G
C	C	C	T	G	G	C	T	A	C	T	C	T	G	C	T	G	T	A	T	C	C	C	C	G	T	T	G	C	G	C	T	G	C	C	T	T	T	C	T	C	C	C	G	C	A	C	A	T	C
C	T	G	G	C	C	T	C	G	A	A	A	T	T	C	C	G	C	A	A	C	G	C	C	G	G	G	C	A	A	A	C	C	T	G	C	G	T	C	T	G	C	G	C	C	A	A	C	C	G
C	G	C	A	A	T	A	T	C	G	A	A	G	T	G	G	A	T	G	C	G	G	T	A	A	T	T	G	C	C	G	C	C	A	C	C	G	G	A	C	T	G	C	G	C	C	C	G	G	A
G	G	A	A	C	A	C	C	C	A	G	C	C	G	G	A	G	G	C	A	T	C	C	G	G	G	C	C	G	A	C	G	C	T	C	T	G	A	C	G	C	C	C	C	A	G	C	A	G	T
C	T	G	C	G	T	G	A	C	A	T	T	C	C	C	G	G	C	G	T	G	A	A	A	G	C	G	C	T	G	C	G	T	G	A	T	G	C	C	A	C	C	C	G	T	G	G	T	G	G
G	C	G	A	C	C	G	A	T	T	A	T	C	T	G	G	A	G	C	G	T	C	T	G	G	A	A	G	T	C	C	G	C	G	A	G	C	G	T	G	A	A	C	G	T	A	C	C	G	G
G	T	T	C	C	G	C	C	A	T	C	C	A	T	A	C	C	A	C	A	T	C	C	A	C	C	G	A	C	G	C	G	C	T	C	T	G	C	A	C	C	G	C	C	G	G	T	A	A	C
C	A	A	G	A	T	G	C	A	G	G	T	T	G	T	A	G	C	G	A	C	C	C	G	G	C	G	C	T	T	T	A	C	C	C	A	C	C	A	G	G	C	C	C	A	C	T	T	C	C
G	G	A	A	C	A	C	T	G	G	C	T	C	T	G	C	A	A	C	A	G	C	A	G	C	A	C	C	C	A	T	G	A	C	C	A	C	G	T	C	G	G	T	T	T	A	T	C	C	C
G	C	C	C	C	G	G	C	T	C	A	C	C	C	A	T	G	G	C	G	G	T	A	C	G	A	A	T	C	A	G	G	C	C	C	A	C	C	G	C	A	G	T	T	A	A	A	C	G	C
C	C	A	T	A	T	C	G	G	G	C	G	C	G	T	A	C	T	G	C	G	C	A	T	G	G	G	G	C	C	G	G	G	G	C	A	G	G	C	G	T	T	G	C	A	A	T	T	G	T
G	G	T	T	C	A	G	G	A	T	C	A	G	G	T	A	T	C	G	G	T	T	C	T	G	G	C	G	T	A	G	G	C	T	C	T	G	G	G	T	C	C	G	G	C	G	T	T	G	G
C	A	T	G	C	C	C	G	T	C	G	C	G	G	C	G	C	A	G	G	C	C	A	C	G	G	C	G	A	T	A	G	A	T	T	G	C	G	G	G	G	A	G	A	T	C	A	T	C	T
C	T	G	A	C	G	A	C	C	C	A	G	T	T	C	A	C	G	C	A	C	C	G	C	C	A	T	C	A	C	G	C	T	G	A	C	A	C	C	G	G	C	A	A	C	C	A	A	C	C
T	T	C	C	C	C	A	C	T	C	G	C	G	G	C	A	G	C	A	G	G	C	G	T	C	A	T	A	C	A	G	C	C	A	G	T	C	A	C	G	C	G	C	C	G	C	A	A	C	A
C	G	G	T	A	C	T	G	A	A	G	T	C	T	G	G	C	G	A	T	C	A	G	G	T	G	C	C	G	C	G	C	T	G	G	G	C	A	G	A	G	A	C	G	G	A	A	C	T	G
T	T	T	T	C	A	C	C	A	T	C	T	C	G	C	C	C	A	G	C	A	G	G	T	T	G	A	T	G	T	C	C	G	C	C	G	G	T	G	C	T	T	C	G	C	C	C	G	C	T
G	G	G	C	G	T	G	G	G	C	A	T	T	G	G	C	G	C	T	G	C	A	A	T	C	G	G	T	G	T	A	G	T	G	C	T	C	G	G	C	G	T	T	C	T	G	C	T	G	T
C	G	C	C	G	C	C	T	G	C	A	C	G	A	C	A	C	C	G	A	C	C	G	C	T	C	G	G	C	G	T	G	G	T	G	G	G	C	A	C	T	G	C	T	A	T	T	C	T	T
G	A	A	C	G	G	T	G	T	T	C	C	G	G	C	G	C	G	A	C	G	A	C	C	G	T	C	C	G	G	C	G	T	A	T	T	A	C	C	G	G	T	T	T	T	C	T	G	G	C
C	A	G	A	T	C	G	C	T	G	G	G	G	C	C	G	A	C	G	A	A	G	A	T	G	C	C	G	T	C	T	A	C	G	C	C	T	T	C	G	G	T	A	G	C	G	G	C	A	A
T	G	A	T	G	C	T	C	G	A	C	C	G	C	C	C	G	G	A	A	T	A	C	T	G	G	C	A	A	A	G	C	C	A	C	T	A	C	C	A	C	G	G	T	G	A	C	G	G	C
C	G	C	A	C	C	T	G	C	C	G	C	A	G	A	C	G	T	A	G	C	T	G	A	A	C	A	A	C	C	T	C	A	G	C	C	G	C	A	A	A	C	C	G	T	G	G	A	T	G
G	A	T	T	G	C	C	C	A	T	C	C	A	G	A	A	T	G	C	C	A	G	C	G	C	A	C	C	G	C	C	C	A	T	C	G	A	C	A	C	C	T	G	T	T	G	G	C	G	A
T	A	A	C	A	C	T	T	T	T	G	C	G	C	A	T	C	C	G	G	A	C	G	G	T	T	A	C	G	C	C	C	G	T	T	G	G	C	A	G	C	G	C	G	C	C	G	T	G	G
C	C	G	A	A	A	C	G	A	C	G	A	C	G	A	C	C	G	G	T	A	G	A	A	T	C	A	T	C	A	C	G	A	C	G	C	G	G	A	G	C	G	C	G	G	C	C	T	T	C
G	C	G	G	C	C	T	T	C	A	C	G	A	C	G	G	A	A	G	A	A	G	C	T	A	C	C	C	G	G	G	A	T	A	C	G	A	C	C	A	G	C	A	G	C	G	T	A	G	G
G	G	A	A	A	A	C	T	T	C	G	T	C	G	C	T	T	C	C	C	C	G	A	G	G	C	A	A	A	T	C	G	G	C	A	A	C	A	T	G	C	C	G	G	T	C	G	C	C	A
G	G	T	C	G	T	C	A	G	T	T	G	G	G	C	C	G	T	C	T	G	C	T	G	T	A	C	C	A	G	G	G	G	C	G	T	T	G	G	T	T	T	G	A	C	T	C	C	C	A
C	A	C	G	C	C	C	G	G	C	A	A	A	C	A	A	C	A	A	C	G	C	G	G	C	A	A	C	C	A	C	C	G	G	C	C	C	C	A	G	T	T	C	A	C	G	C	A	G	T
G	A	T	G	T	C	T	A	T	C	G	G	C	G	C	G	T	T	A	A	G	C	C	C	G	G	A	A	G	C	C	C	A	C	G	A	G	G	C	G	C	T	G	G	C	G	G	A	A	G
T	A	T	G	C	C	C	G	A	T	A	T	G	C	C	C	C	G	C	C	A	G	A	C	C	G	C	C	A	G	G	G	C	C	G	G	T	A	A	G	C	A	G	T	T	T	G	C	A	G
C	G	C	T	A	A	T	G	C	C	A	T	G	G	C	G	G	C	G	A	C	G	A	T	T	T	C	G	G	G	T	T	T	A	T	C	G	A	G	C	G	G	G	C	T	G	T	C	C	G
G	T	C	C	C	G	G	C	C	G	A	G	A	A	G	A	G	A	A	C	G	A	T	G	C	T	G	G	T	G	A	C	C	A	T	T	G	C	C	A	G	A	C	G	A	C	G	C	C	C
C	G	A	C	C	T	G	A	T	T	G	C	C	G	A	C	G	G	T	C	T	G	G	A	T	G	T	G	G	T	G	A	T	C	C	G	C	G	T	C	G	G	C	G	C	G	T	T	G	C
C	G	C	G	C	T	C	G	G	A	G	A	T	G	T	C	G	G	A	A	G	C	C	A	G	T	T	C	C	G	G	C	G	G	G	C	A	C	T	G	T	T	C	C	A	G	T	G	C	A
G	C	C	A	C	C	A	G	A	A	A	G	T	G	G	T	C	G	A	A	G	A	A	G	C	G	C	C	A	G	C	A	C	C	G	G	G	C	A	T	T	A	C	C	C	C	G	G	A	A
C	T	G	C	C	G	C	A	G	C	T	T	C	G	G	T	G	C	A	T	G	G	T	T	T	A	G	C	C	C	C	G	T	T	A	C	A	T	C	T	T	C	C	G	C	G	C	A	G	G
G	C	G	C	A	A	A	C	A	C	C	A	G	A	C	C	A	C	G	C	A	A	T	A	C	T	T	C	C	A	G	C	G	C	C	T	G	T	G	C	G	C	C	C	T	G	G	A	T	C
C	C	C	C	A	T	C	G	T	G	C	T	G	A	A	C	G	A	C	G	T	A	T	G	C	G	T	G	G	A	G	A	T	C	G	G	G	C	G	T	C	C	G	G	T	C	T	G	G	T
G	T	A	G	A	A	G	T	C	G	C	A	G	C	C	G	G	T	G	C	C	T	T	C	G	T	G	C	T	C	G	C	C	A	C	A	G	G	G	G	C	A	G	C	T	G	G	T	T	C
C	G	A	C	G	G	C	A	C	T	G	C	T	T	C	C	C	A	C	A	G	C	G	T	T	T	T	C	A	A	C	G	C	C	A	A	C	T	C	G	C	C	T	C	C	C	T	G	C	G
C	C	T	T	C	C	A	C	C	T	T	C	A	A	C	C	C	G	C	T	C	T	A	C	T	C	G	A	T	G	G	A	T	C	G	T	G	C	C	G	T	C	G	C	G	C	G	G	C	G
C	A	C	C	C	G	C	G	G	G	C	A	A	A	T	C	G	C	C	A	T	T	G	A	A	G	C	A	G	G	G	C	T	T	G	A	G	C	C	G	T	T	G	G	C	T	G	A	C	C
G	G	C	A	G	C	C	A	A	A	C	C	A	C	G	C	G	G	T	C	G	T	G	A	A	G	C	G	C	A	G	C	C	T	G	C	C	G	G	T	A	A	T	A	G	C	G	C	G	A
A	G	A	C	G	T	C	C	C	A	G	A	C	C	A	C	C	G	T	T	A	C	C	C	A	G	C	G	C	C	G	G	G	T	C	G	A	T	C	T	C	T	T	C	T	T	C	C	A	G
C	G	G	C	T	G	G	C	G	C	T	G	A	T	C	A	C	G	A	G	T	C	C	T	G	C	G	G	G	C	T	A	C	G	G	A	A	A	G	A	C	C	A	C	C	C	T	C	A	T
C	T	G	C	C	G	C	C	G	G	G	C	T	G	G	T	T	C	T	A	T	A	G	C	C	G	C	A	T	T	G	T	G	G	C	A	A	C	C	T	C	G	G	T	G	C	T	G	G	G
A	A	G	A	G	C	A	G	A	C	G	C	T	G	C	G	A	C	C	C	C	A	G	C	T	C	C	G	C	G	C	C	T	T	C	C	A	C	G	G	T	T	G	C	T	C	C	G	C	A
T	T	C	G	G	T	C	T	G	G	G	T	G	G	C	C	T	T	G	C	G	A	T	C	G	T	G	C	C	A	C	G	G	C	G	T	G	T	T	A	A	C	C	G	A	A	C	T	G	G
C	C	C	T	G	T	T	T	C	G	C	G	C	G	T	A	C	C	G	G	G	T	G	G	A	A	G	A	C	A	T	C	T	T	C	C	T	C	C	A	C	A	C	C	A	T	A	C	G	A
C	A	C	G	A	C	C	A	A	T	C	G	C	C	A	G	C	A	T	C	T	G	C	T	G	T	T	C	A	C	C	G	C	C	G	G	A	C	A	T	G	G	T	G	C	C	C	G	C	C
C	G	G	C	G	G	C	A	A	T	T	G	C	C	G	G	G	G	A	G	C	T	G	G	G	G	C	T	G	G	A	G	T	T	T	A	A	A	G	C	G	G	G	C	C	T	G	T	T	G
G	A	A	A	T	C	A	C	C	G	G	C	G	T	G	A	C	G	G	A	T	G	G	T	G	C	C	T	G	G	C	G	T	C	A	C	T	T	C	C	G	G	C	T	G	G	T	A	C	T
C	T	C	A	G	G	G	C	A	C	A	G	A	C	G	G	A	T	G	C	C	G	C	A	G	G	C	A	G	G	A	C	A	A	C	A	G	A	G	T	A	C	A	G	C	C	C	G	G	A
T	G	A	C	C	T	G	A	C	C	G	C	C	G	T	C	A	T	T	G	C	C	C	C	G	G	A	C	G	G	C	A	G	C	A	G	A	A	A	C	G	G	G	A	C	A	C	A	G	T
C	G	A	A	A	A	A	T	C	C	A	C	C	T	G	T	A	C	C	A	C	T	G	C	G	A	C	C	A	T	C	G	C	G	G	C	C	T	G	C	C	G	C	T	G	G	C	G	C	T
C	T	T	C	C	T	G	C	T	T	T	G	C	C	A	G	A	G	C	G	C	G	T	G	G	C	G	G	T	T	G	T	T	G	G	C	G	C	G	G	G	T	T	A	C	A	T	C	G	C
C	G	T	T	T	A	G	G	G	T	C	G	A	T	C	C	C	C	T	G	C	T	G	C	C	A	C	A	A	T	G	A	A	C	G	C	G	C	C	T	G	T	G	C	T	G	C	G	T	C
C	G	T	C	T	G	G	G	C	G	G	C	T	A	C	A	G	C	T	G	G	C	T	C	A	G	C	A	T	T	G	A	T	C	A	G	T	G	G	T	T	G	C	G	T	T	G	C	T	G
C	G	C	G	G	G	T	T	A	A	G	C	G	C	A	C	A	T	A	G	T	G	C	G	G	C	A	A	G	G	C	A	A	C	G	A	A	G	G	T	C	A	G	T	G	C	C	A	G	C
C	G	G	C	G	A	A	T	C	T	G	G	C	G	C	T	T	C	C	C	G	C	T	C	A	C	C	A	T	C	T	G	G	T	G	A	C	G	T	T	C	A	C	C	T	G	G	G	G	C
G	T	C	C	G	C	A	G	C	T	G	C	A	G	A	G	G	C	T	T	T	C	A	C	G	G	T	T	C	C	C	C	A	A	C	G	C	T	C	G	T	G	G	T	G	A	T	A	C	C
G	A	A	A	T	C	A	C	C	G	G	C	G	T	G	A	C	G	G	A	T	G	G	T	G	C	C	T	G	G	C	G	T	C	A	C	T	T	C	C	G	G	C	T	G	G	T	A	C	T
T	G	A	C	C	T	G	A	C	C	G	C	C	G	T	C	A	T	T	G	C	C	C	C	G	G	A	C	G	G	C	A	G	C	A	G	A	A	A	C	G	G	G	A	C	A	C	A	G	T
G	A	C	C	T	G	A	C	G	G	G	C	T	G	G	A	T	G	T	C	G	C	T	G	T	C	A	C	G	G	A	A	A	C	C	G	C	A	A	G	T	G	A	C	C	T	G	G	T	A
G	G	T	C	G	C	G	G	G	T	A	C	G	C	A	C	C	G	C	C	T	G	A	A	T	A	T	C	A	C	A	G	G	C	C	G	C	A	G	A	G	G	C	G	A	T	C	A	T	T
C	C	G	T	T	C	T	G	C	G	C	G	G	G	C	C	G	G	G	T	C	A	T	A	G	C	G	G	T	A	A	C	A	A	A	G	G	T	T	C	C	C	T	G	G	G	G	T	T	A
C	G	A	C	A	T	T	T	G	C	T	C	A	C	G	G	A	A	C	T	G	A	C	G	C	G	C	G	T	T	C	G	C	C	C	A	C	A	G	A	C	G	G	T	C	A	C	G	C	A
T	G	C	T	G	C	C	T	A	T	A	A	A	A	C	C	C	C	T	G	A	A	C	T	G	G	T	G	C	G	T	C	G	T	T	T	G	C	G	C	G	A	T	C	G	C	G	G	G	G
T	G	G	A	G	T	G	T	T	T	C	A	C	C	A	G	A	T	A	G	C	G	C	G	C	C	A	C	C	G	G	A	C	C	G	C	C	A	A	T	C	A	A	G	C	C	G	C	C	C
C	G	C	A	T	C	G	G	C	A	A	T	G	G	C	G	G	T	C	A	C	C	A	G	G	T	T	A	G	T	C	G	C	A	C	C	C	G	G	T	C	C	G	C	T	A	C	A	G	G
G	T	C	A	C	G	A	C	C	T	C	C	A	G	T	T	T	G	A	C	G	G	T	G	T	T	G	A	T	T	G	C	C	G	C	C	A	G	C	G	C	G	A	T	G	C	A	G	G	G
C	C	C	C	A	T	C	C	A	G	C	G	C	G	G	C	C	G	T	G	C	A	T	C	T	T	T	A	C	G	C	C	A	C	G	G	A	C	G	C	A	G	A	C	T	C	C	A	T	T
C	G	A	C	C	A	G	G	G	C	G	T	A	C	C	G	G	C	C	A	G	T	G	G	C	C	A	G	G	G	G	A	A	A	C	T	G	A	T	C	T	C	G	G	T	T	A	A	G	A
C	G	C	A	C	C	G	G	A	T	T	A	T	G	A	T	G	A	C	T	G	G	A	G	C	A	C	C	C	C	G	T	C	A	G	A	G	C	T	G	G	G	C	C	A	T	G	C	G	G
C	G	C	A	C	A	A	C	C	C	A	C	G	G	C	G	G	G	G	A	C	T	G	G	C	T	A	T	G	A	G	C	T	G	G	A	T	G	C	T	A	T	T	G	C	T	G	C	G	G
C	A	C	C	A	C	T	C	A	T	G	G	T	C	G	T	A	A	T	A	T	G	G	C	G	G	G	T	G	C	T	C	G	T	G	C	G	C	T	G	T	G	G	C	G	C	G	C	C	A
T	A	A	C	T	C	A	A	T	G	A	A	C	T	G	C	C	T	G	A	C	C	G	A	A	G	C	G	C	T	G	G	G	C	C	T	G	T	C	G	C	A	G	C	C	G	G	G	C	A
C	G	C	T	T	T	A	C	C	G	T	G	G	T	G	G	G	T	G	A	C	G	A	T	G	A	C	C	A	G	T	C	G	A	T	C	T	A	C	T	C	C	T	G	G	C	G	C	G	G
G	A	C	C	A	T	T	G	C	C	T	G	T	G	C	G	C	G	G	G	C	G	C	G	T	G	A	G	G	C	G	C	A	G	C	G	G	T	T	T	T	G	G	C	A	G	A	T	C	G
C	G	T	A	T	G	C	G	C	C	G	A	G	C	A	G	C	C	C	T	T	A	T	T	C	C	G	C	G	T	C	A	A	A	A	G	C	C	A	G	C	A	G	C	G	A	C	C	A	T
G	G	C	A	A	G	C	C	A	T	G	C	G	T	A	A	T	C	G	T	A	G	G	C	G	T	C	C	G	G	A	C	G	T	T	G	T	T	T	C	A	G	C	G	C	T	G	C	G	C
G	G	C	T	G	C	C	G	G	A	G	T	A	T	C	A	G	C	T	T	G	C	G	G	T	G	C	A	G	G	T	G	C	A	G	G	T	T	T	A	G	C	T	T	C	C	G	T	T	G
G	C	G	G	A	G	A	T	G	C	G	T	C	A	T	C	G	T	A	T	C	G	G	G	C	A	A	C	T	G	A	T	G	G	G	C	A	C	G	A	G	C	C	A	G	G	G	C	G	G
G	T	G	G	A	G	C	A	G	A	C	C	T	G	G	C	A	G	A	A	G	G	T	G	T	A	T	C	A	G	G	C	G	T	A	T	C	A	G	G	A	A	G	C	G	T	G	T	G	A
G	G	C	A	A	A	A	C	G	C	A	T	T	C	C	G	G	C	A	G	A	G	C	G	C	C	T	G	T	G	G	G	T	C	A	A	C	C	C	G	G	A	C	T	G	T	G	G	C	C
A	A	C	C	G	A	C	G	C	C	A	G	G	C	C	A	T	C	G	T	C	G	A	G	A	C	T	C	C	A	G	T	C	G	A	C	G	T	T	C	T	G	G	T	C	G	C	C	C	G
C	C	C	G	C	C	G	T	C	A	T	T	G	C	C	A	C	G	C	G	T	A	C	G	G	C	A	C	G	C	G	G	G	A	A	C	A	G	T	T	T	T	T	C	G	T	C	G	A	C
G	C	C	G	C	G	A	T	G	T	A	C	T	T	C	T	G	C	C	A	G	T	T	G	C	T	G	T	T	C	C	A	G	C	G	C	C	C	C	T	T	T	G	C	G	G	C	T	G	G
C	G	C	G	T	G	C	T	G	C	C	G	C	C	G	G	G	A	T	C	T	C	C	G	A	G	A	C	G	C	T	G	C	T	G	C	G	T	A	T	C	T	C	C	A	C	C	G	G	T
G	A	T	G	G	T	C	G	G	T	G	C	A	G	G	C	G	T	C	A	C	C	C	G	T	A	A	C	C	C	G	C	T	G	C	A	T	T	G	C	C	A	C	C	G	C	T	T	C	T
G	A	C	A	A	A	C	G	C	G	G	T	G	G	T	G	C	C	A	A	C	G	G	T	G	C	G	C	G	T	C	T	G	G	C	A	T	T	A	A	T	G	C	C	G	C	A	G	C	G
C	G	C	T	T	C	A	A	A	C	C	A	G	G	T	T	G	C	C	A	G	C	G	C	A	T	C	G	C	C	G	A	T	A	C	C	C	G	C	C	G	C	T	A	A	C	A	G	A	C
C	G	C	A	C	A	G	A	C	C	A	A	T	C	C	A	T	T	T	G	C	C	C	T	G	G	C	G	A	T	G	C	A	C	C	G	C	T	T	G	C	A	C	G	G	C	G	T	A	A
A	C	G	C	C	A	G	A	C	G	G	T	C	G	T	T	T	T	G	C	C	G	G	A	G	A	A	C	A	G	C	T	G	G	C	A	G	A	C	G	G	C	G	G	C	T	T	G	T	C
G	C	G	G	C	A	A	T	G	G	A	G	C	C	T	T	G	C	G	G	T	G	C	T	T	C	G	G	C	A	A	T	C	A	C	C	T	G	G	C	A	G	G	T	A	T	C	G	A	G
T	T	C	C	A	G	C	G	G	C	T	G	A	G	T	A	G	C	A	G	G	A	C	G	T	G	G	C	G	G	G	T	G	A	T	A	T	C	G	G	C	A	G	T	G	A	C	G	T	T
C	T	G	G	T	C	A	T	A	G	G	C	C	G	C	C	G	A	C	G	C	C	A	G	G	C	T	C	G	G	A	T	A	A	C	C	A	A	T	C	A	C	G	T	C	G	C	C	C	A
G	A	C	G	T	G	C	T	G	G	C	A	G	A	C	G	G	T	C	C	G	T	C	C	A	C	C	G	A	C	C	T	C	G	G	T	G	A	A	C	T	G	G	C	G	C	T	T	G	G
C	G	T	G	C	G	G	C	A	G	T	T	G	C	G	T	T	C	T	G	G	C	T	C	C	T	G	G	T	T	A	T	C	T	G	G	C	C	A	C	A	G	G	C	A	G	C	G	G	T
G	C	C	A	T	C	G	G	A	A	G	C	C	A	C	G	G	T	A	C	T	G	A	T	C	C	A	C	G	G	C	G	A	T	T	C	C	G	G	C	A	C	C	G	G	T	A	A	A	G
G	C	C	T	A	A	A	C	A	T	C	T	G	G	A	T	G	T	C	A	G	C	G	C	G	C	T	G	G	A	T	A	C	G	C	C	C	A	C	G	C	T	T	G	C	T	C	T	G	G
T	C	T	C	G	G	T	A	C	C	G	T	T	G	G	A	T	C	T	C	T	T	C	T	C	G	T	C	T	G	G	C	C	C	G	A	C	A	C	G	C	A	G	C	C	G	T	G	C	G
C	A	C	C	C	A	C	C	A	G	C	A	G	G	A	A	G	A	T	C	A	G	C	G	T	G	G	C	A	A	T	T	G	C	T	G	C	C	G	C	C	A	G	A	C	C	G	A	A	G
C	T	C	T	G	G	C	C	A	A	C	A	T	T	A	T	G	G	G	C	G	T	T	G	T	G	G	G	T	G	G	C	G	A	C	A	C	C	G	G	G	C	G	T	T	C	C	C	C	A
G	C	G	A	A	C	G	C	T	C	C	C	C	G	A	T	G	C	T	G	A	C	G	C	C	T	T	T	G	G	C	G	T	A	G	C	C	C	G	T	C	T	C	G	A	A	G	A	A	G
T	G	T	G	T	G	A	T	G	C	T	T	C	G	C	A	C	T	C	C	G	C	G	A	C	G	G	T	T	T	C	T	G	G	C	G	T	A	C	C	G	G	A	G	A	C	G	A	G	G
T	G	A	T	T	T	A	C	G	G	C	C	T	G	C	T	G	G	G	C	T	G	G	G	G	A	C	G	C	C	T	C	T	C	C	G	T	T	G	G	C	G	C	G	C	C	G	T	A	T
A	A	G	C	A	C	T	G	G	C	A	A	C	C	G	G	G	C	T	T	C	G	G	T	G	G	C	C	T	G	T	A	A	G	C	G	G	C	T	G	G	T	T	A	A	G	C	C	G	C
G	A	T	A	T	G	A	C	C	C	A	G	T	T	C	G	C	C	T	G	C	C	A	C	A	C	C	G	T	G	T	G	C	A	C	C	C	G	T	C	C	A	C	G	G	C	G	C	A	C
C	G	T	C	A	G	C	A	A	A	A	A	C	T	G	C	T	G	G	A	A	C	G	A	T	C	C	G	G	G	C	G	A	C	C	A	G	C	G	A	T	C	G	G	C	G	A	G	A	T
C	A	C	G	A	A	T	A	T	C	G	C	C	G	T	A	A	T	G	A	C	G	T	G	C	C	C	C	G	G	T	C	G	C	C	A	T	C	A	G	C	C	G	C	T	C	G	C	C	G
C	T	G	T	T	C	G	C	T	G	T	C	G	G	C	G	G	T	G	G	T	C	A	G	C	G	T	C	G	G	C	G	C	T	T	C	G	C	C	G	T	T	T	G	C	C	A	G	C	A
T	T	C	G	G	C	G	T	G	C	T	G	T	T	T	A	T	C	A	C	G	C	C	C	C	T	G	C	A	C	C	C	A	G	C	T	G	T	A	G	C	C	G	A	G	C	G	T	G	C
C	G	T	C	T	T	T	G	A	T	C	A	G	C	G	T	A	A	G	C	G	G	G	G	C	C	A	T	T	T	C	C	G	C	G	C	C	C	T	G	C	C	A	C	G	A	G	A	C	G
C	A	G	C	G	G	C	T	T	T	C	G	C	C	G	T	T	T	G	A	C	C	C	G	C	C	A	G	C	A	A	C	G	T	C	C	A	G	C	C	G	C	C	C	A	G	T	G	A	A
C	A	G	C	G	G	A	T	A	A	G	G	C	C	A	C	G	C	C	T	C	G	C	G	C	A	A	G	C	C	G	T	A	A	C	C	C	A	G	C	G	T	C	A	T	C	C	A	C	A
A	C	G	C	A	C	T	C	C	T	G	G	G	G	A	G	T	C	A	A	T	C	A	C	A	T	C	A	C	C	G	C	C	G	T	G	C	G	G	G	A	A	G	T	G	A	T	A	C	A
G	G	A	G	C	G	G	G	G	A	T	A	C	C	A	C	A	G	C	T	T	T	T	T	C	A	G	G	C	T	T	T	G	A	C	G	G	A	G	C	G	G	C	T	T	T	C	C	G	G
G	A	T	G	C	G	C	A	A	G	G	A	C	G	C	C	G	T	C	T	G	G	A	C	G	A	T	G	T	G	C	G	T	T	T	T	C	A	C	C	C	C	G	C	C	T	G	G	C	A
C	A	G	C	G	G	G	T	A	C	G	G	A	G	T	T	G	G	G	A	C	C	A	G	T	A	C	G	T	C	A	A	C	C	G	G	G	T	C	A	C	C	G	T	C	C	A	G	A	G
G	G	C	A	C	G	C	A	C	G	T	A	C	C	A	C	T	G	G	T	C	G	G	T	C	A	G	C	A	T	T	G	G	T	T	C	G	A	T	A	A	C	T	A	C	G	C	C	G	C
A	C	C	A	G	A	C	A	A	A	C	C	A	C	G	G	C	G	C	A	C	C	G	A	T	A	A	T	G	G	C	G	G	T	C	A	G	C	A	C	G	C	C	A	A	C	C	G	G	G
C	T	G	G	C	A	A	C	G	T	C	G	C	C	A	G	G	C	A	C	A	C	C	G	C	C	A	A	G	C	T	G	G	T	T	G	C	G	C	A	G	G	T	T	T	T	C	A	A	C
C	G	C	C	A	A	T	G	G	T	T	T	G	C	A	C	C	T	T	G	C	C	G	T	T	G	T	C	T	T	C	T	C	C	A	T	C	C	T	T	T	G	C	G	G	G	C	A	G	C
C	C	G	T	A	G	G	C	T	T	G	C	G	C	A	T	G	C	T	G	C	G	C	C	A	G	T	T	T	G	A	C	C	G	C	T	T	C	G	T	C	A	G	T	G	G	A	A	G	G
G	C	C	G	T	C	G	C	C	A	G	T	A	C	C	A	G	C	A	G	C	G	C	C	G	G	A	T	T	C	A	C	G	C	C	A	A	C	C	A	G	C	T	G	A	C	C	A	G	T
C	A	G	C	G	C	G	C	C	G	A	C	C	A	T	C	G	C	C	G	C	T	T	C	A	G	C	A	A	T	C	G	C	C	T	T	C	A	C	G	C	C	G	C	T	C	A	C	C	C
G	T	T	T	A	T	C	G	G	C	C	T	G	G	T	G	C	A	A	C	T	C	T	G	G	C	A	G	G	C	G	G	T	G	A	G	G	C	G	T	T	G	G	C	G	G	C	G	G	C
C	T	C	T	C	G	C	A	G	C	C	A	G	C	A	G	G	C	A	A	C	G	A	T	T	C	C	G	G	G	G	C	C	G	G	A	G	T	G	G	C	A	C	C	T	G	A	A	T	G
C	G	G	C	C	C	C	A	C	G	A	C	T	C	C	G	G	A	C	G	G	G	A	A	A	T	C	C	C	G	C	T	A	A	A	C	T	G	T	T	T	C	A	C	C	T	C	T	T	C
C	T	G	T	T	G	C	A	G	C	A	T	A	T	C	T	G	C	G	C	G	G	T	A	C	A	G	G	C	A	G	C	C	T	T	G	C	A	G	T	C	G	T	C	C	G	G	C	G	A
G	G	G	C	A	G	T	G	C	A	G	T	G	C	C	T	G	T	C	A	T	G	C	C	T	G	G	A	A	C	A	C	C	A	T	C	A	C	C	G	A	G	G	T	G	C	G	T	C	T
C	T	G	C	T	G	T	T	C	T	C	C	T	T	C	G	C	T	C	A	G	G	C	T	C	G	T	G	C	T	T	G	T	G	C	G	G	A	A	G	C	G	G	G	C	G	T	G	T	T
C	T	A	C	A	C	C	C	A	G	G	A	T	G	T	C	G	G	C	A	A	G	G	T	G	G	C	G	G	A	A	C	A	C	G	C	A	G	A	A	A	T	C	T	G	C	G	G	C	C
C	C	A	G	A	G	C	A	A	C	A	G	C	G	T	C	G	A	T	C	T	C	G	A	C	A	A	A	G	C	C	C	G	T	C	T	G	G	T	G	G	T	C	A	G	C	G	T	C	G
C	T	G	T	G	G	A	A	G	C	T	G	C	G	T	G	C	G	G	C	A	G	T	G	T	T	C	G	G	C	T	G	T	G	G	C	G	C	A	T	T	G	C	A	G	A	T	G	G	T
G	A	A	T	A	A	G	G	G	C	G	G	A	G	G	G	T	G	A	G	C	G	G	C	A	A	A	C	C	G	A	G	C	A	T	C	G	C	T	G	C	C	C	G	G	T	T	G	G	T
C	C	C	C	A	G	A	C	G	C	G	G	G	C	C	A	C	A	T	A	C	T	G	C	T	T	T	T	T	C	G	G	C	T	C	G	C	G	C	T	C	G	C	G	G	A	A	C	T	G
C	C	C	C	A	G	C	A	T	A	T	A	A	A	C	G	A	T	G	C	G	C	T	G	C	C	C	G	C	A	G	C	C	T	T	C	C	A	G	G	C	C	G	A	T	G	C	A	G	T
C	G	G	G	A	A	T	A	A	A	C	G	C	C	A	C	G	G	A	C	T	C	T	T	G	C	G	G	T	G	C	A	A	G	C	G	T	A	A	C	C	T	G	C	A	A	C	G	G	C
A	G	C	G	A	C	C	A	A	C	A	C	C	G	G	G	A	G	G	A	T	C	A	A	G	G	T	C	A	T	T	G	C	A	C	A	C	A	G	A	C	G	C	A	A	C	A	G	C	G
A	G	A	T	T	A	C	G	C	A	A	C	G	G	A	C	G	A	T	A	G	T	A	G	A	G	C	A	C	G	C	G	C	A	G	G	A	T	G	T	G	C	C	G	C	C	C	C	T	G
C	T	T	C	C	C	A	C	G	T	C	A	G	C	C	A	G	C	C	G	C	G	A	T	C	C	T	G	C	A	T	G	G	T	G	T	T	G	A	G	C	A	G	G	G	T	G	C	G	C
T	G	G	T	G	G	C	A	C	C	G	G	C	A	T	T	A	A	T	C	G	C	C	G	C	T	T	C	G	A	C	C	A	C	T	C	G	C	G	C	C	A	G	A	T	C	G	G	C	A
C	T	C	G	C	G	C	T	G	G	C	G	A	C	A	C	T	G	T	T	G	G	C	A	C	T	C	G	G	C	T	A	T	C	C	A	C	T	G	G	C	T	G	A	T	C	T	G	C	T
C	T	A	A	T	G	C	G	G	A	A	G	T	A	G	T	G	G	G	T	A	A	C	C	C	G	G	T	G	C	G	T	A	C	C	G	A	T	G	T	G	T	T	G	G	C	G	C	T	G
C	G	C	T	C	C	G	G	T	G	C	G	T	T	A	A	C	G	G	T	G	A	G	T	G	A	A	A	T	C	G	C	C	G	C	G	G	C	A	G	G	A	C	T	A	C	C	G	G	C
C	A	A	G	A	A	A	G	T	C	A	C	C	C	T	G	A	C	G	T	T	A	C	G	C	C	C	T	G	C	G	C	C	G	G	C	C	A	A	C	A	C	C	G	G	G	G	T	C	A
C	C	A	C	A	T	C	T	C	C	C	C	G	G	G	C	G	T	G	T	A	C	G	C	T	C	G	T	G	C	T	T	T	C	C	T	G	G	A	A	G	G	T	C	G	T	C	T	G	A
G	G	G	T	T	A	G	T	C	T	G	C	A	T	T	T	T	C	T	C	G	C	G	A	A	C	C	G	C	C	T	G	G	C	G	C	T	G	C	T	C	A	G	G	C	G	A	G	G	C
C	G	T	G	T	G	T	T	C	G	T	T	G	C	T	G	A	A	A	C	T	G	A	T	T	T	G	C	T	G	C	C	G	C	C	T	G	A	C	G	C	T	G	G	C	T	G	T	C	G
C	T	G	T	G	T	A	T	G	G	G	T	A	A	C	C	A	G	G	C	G	C	G	T	G	T	G	G	C	G	G	A	C	G	G	T	G	C	A	A	C	G	G	T	G	G	T	T	T	C
G	A	G	C	T	G	G	C	A	T	A	A	C	G	T	T	C	C	T	G	T	T	C	C	G	G	T	G	T	G	C	G	G	T	T	A	C	C	G	C	C	C	C	A	G	A	T	A	T	C
G	T	A	G	G	C	G	A	T	A	T	C	G	G	C	A	A	C	G	G	T	A	A	C	T	G	G	C	A	G	G	G	T	G	G	A	G	T	C	G	T	G	C	C	C	C	T	G	A	A
G	T	A	G	C	G	A	G	G	C	G	A	G	G	G	A	T	C	G	G	T	T	C	T	G	C	G	G	T	T	T	C	C	G	G	G	C	T	G	A	T	G	C	G	C	A	T	A	C	C
C	T	T	A	C	G	C	G	A	C	T	G	A	T	T	A	C	T	C	A	A	C	G	C	G	T	T	A	G	C	C	A	G	G	C	A	T	C	C	A	T	G	A	C	G	C	A	G	C	G
C	G	C	G	G	T	G	G	G	G	T	G	A	T	C	T	C	T	C	C	T	C	A	G	C	C	A	G	C	C	T	T	T	A	T	G	C	A	A	C	T	G	G	T	G	C	G	T	C	A
G	C	G	C	T	G	T	T	A	G	T	G	A	T	T	G	T	C	G	C	T	A	C	G	G	C	G	C	T	C	A	C	C	T	G	G	A	T	G	A	A	C	T	T	C	T	C	G	C	A
C	T	T	G	G	C	G	T	T	G	C	T	A	C	A	G	G	C	G	C	G	C	A	A	C	T	G	G	G	G	A	T	T	A	C	C	G	T	C	A	C	T	A	C	G	C	T	C	T	G
C	T	T	T	C	A	G	T	T	C	A	T	T	T	G	C	T	G	G	A	T	G	G	G	A	T	G	G	G	C	C	G	T	G	A	G	G	C	G	A	T	G	G	T	C	G	C	C	A	G
T	C	T	C	G	A	A	A	C	T	G	A	T	C	C	C	G	C	C	C	G	A	T	C	C	G	G	G	G	A	T	G	A	C	G	C	T	G	G	C	G	A	A	A	G	C	G	T	T	T
C	A	G	G	C	A	C	G	T	T	A	T	C	A	G	G	C	A	T	T	T	G	C	C	C	G	C	A	C	C	T	T	G	T	T	G	C	C	C	G	G	T	G	A	A	G	T	G	C	T
C	G	G	G	T	G	A	A	A	A	G	C	C	C	G	C	T	C	G	C	C	G	G	A	A	G	A	C	C	A	A	G	G	G	T	T	C	C	T	G	T	C	C	A	A	C	G	T	T	A
C	A	C	A	T	A	C	G	C	C	T	G	A	T	T	C	T	C	A	A	T	C	G	C	G	C	G	G	G	C	C	G	T	C	A	G	C	A	A	T	G	C	C	T	G	C	C	A	G	T
G	C	G	G	G	T	G	A	A	A	T	C	A	C	G	G	T	A	G	A	T	G	A	A	G	G	G	G	C	A	A	C	T	G	C	C	G	C	C	A	T	T	C	T	G	G	A	A	C	G
C	A	C	C	G	G	G	C	T	G	G	T	G	G	C	C	T	C	A	C	G	T	G	G	C	A	G	G	C	A	C	T	T	A	A	T	C	A	T	C	C	G	C	T	C	G	G	C	C	A
T	T	C	T	C	A	T	T	T	A	C	C	C	T	G	C	G	C	G	A	C	A	G	C	G	A	A	C	A	C	C	T	G	A	G	C	G	A	C	G	G	T	A	C	G	C	C	G	C	T
C	A	C	A	C	C	T	C	G	T	A	G	C	T	G	C	C	G	T	C	T	T	C	C	T	G	C	A	T	C	T	C	C	T	T	C	A	G	C	C	C	G	A	C	C	C	G	T	T	C
C	C	A	T	A	T	C	C	A	G	C	G	C	C	T	C	G	T	G	C	G	G	G	C	G	T	T	C	A	A	G	G	T	T	A	T	A	G	A	C	C	G	T	C	C	G	C	C	A	G
A	G	C	C	A	G	C	G	C	T	T	A	A	T	C	T	T	G	C	G	G	G	C	T	C	C	C	C	A	G	C	G	T	T	C	A	T	G	A	C	G	G	T	C	A	T	G	G	G	C
G	T	A	T	G	T	T	C	G	A	T	T	C	C	C	T	G	C	C	G	T	A	C	C	G	C	A	A	C	G	A	C	G	C	G	G	C	G	A	T	C	G	T	G	T	T	T	C	G	C
A	T	A	A	A	G	G	G	C	T	G	C	C	C	G	C	C	A	C	C	A	T	G	A	T	T	G	C	G	C	T	G	G	C	C	G	C	G	A	T	G	C	A	C	G	A	C	C	T	G
C	T	G	A	C	C	T	C	G	A	C	G	G	T	C	T	G	C	T	T	C	C	C	G	A	C	G	G	G	C	A	A	C	A	T	C	G	C	T	C	C	G	G	A	A	G	G	T	T	C
C	T	C	C	A	A	C	G	T	G	G	T	G	C	G	C	G	G	C	G	G	G	G	C	G	A	C	G	C	T	C	T	A	C	T	T	C	G	T	G	A	A	A	T	A	C	G	T	G	A
C	A	A	A	A	C	G	C	T	G	T	T	T	A	C	C	G	G	C	A	C	G	C	C	G	C	T	C	T	G	C	T	A	C	A	C	C	G	A	A	G	G	C	G	C	G	C	A	C	C
G	A	C	G	A	T	T	T	C	G	A	C	G	C	C	A	G	T	T	C	G	C	T	T	G	A	C	C	C	G	G	A	G	C	T	G	C	A	G	A	C	C	C	T	G	C	G	C	A	T
A	G	T	G	T	A	C	T	G	A	T	A	G	C	C	C	T	C	C	A	G	C	A	G	G	G	C	G	T	T	C	A	G	C	T	C	G	G	C	C	T	C	G	C	C	C	A	G	C	C
G	C	G	T	A	T	C	T	C	C	A	C	C	A	G	C	G	T	C	A	C	C	A	G	C	A	C	C	G	C	T	C	C	T	T	T	A	C	C	G	G	A	C	A	T	T	A	G	C	G
G	A	G	C	A	T	A	C	G	C	C	G	G	A	C	C	C	G	A	A	C	T	T	C	T	C	C	C	G	T	C	G	C	G	C	T	A	T	G	C	A	C	G	C	C	G	A	C	C	T
C	T	T	T	T	T	G	C	G	C	G	G	C	G	T	C	C	G	T	A	T	C	A	A	G	G	G	C	G	G	T	G	A	G	G	C	G	T	C	C	T	T	T	G	G	C	A	A	T	G
G	C	C	G	C	T	C	C	C	G	G	G	C	A	G	G	C	G	C	T	T	A	T	T	G	C	A	G	G	G	C	T	G	A	T	T	G	G	T	G	T	C	G	T	A	A	A	A	A	T
C	A	G	C	G	C	T	T	C	G	C	G	C	T	T	G	A	C	C	A	C	T	A	G	C	T	G	C	A	G	C	A	G	C	A	G	T	T	G	G	C	G	C	A	A	G	C	T	G	A
A	C	C	C	T	G	T	A	G	C	G	G	G	A	A	T	G	C	C	A	G	G	G	C	A	G	C	G	G	G	C	A	T	C	T	G	G	G	T	G	C	G	G	A	A	G	T	C	A	A
T	T	T	G	C	C	G	A	G	G	A	A	G	C	G	A	T	G	G	T	C	C	A	T	C	C	G	G	A	G	C	G	C	G	G	C	T	T	C	T	A	C	A	G	C	C	T	G	C	T
C	T	G	T	T	T	T	A	T	G	T	G	A	C	C	T	C	G	G	C	G	G	A	C	T	C	C	G	G	G	G	C	G	C	T	G	G	T	G	C	T	G	G	G	G	A	A	T	T	T
T	C	A	C	C	G	G	A	G	C	G	C	T	G	G	T	G	T	T	C	G	A	A	G	G	A	C	T	G	G	C	G	A	A	A	G	A	T	C	T	C	G	A	C	G	A	G	G	C	G
C	A	A	T	C	G	A	C	A	T	C	A	C	C	C	G	C	G	T	G	G	G	T	A	G	C	A	G	C	G	G	C	A	T	T	C	T	G	C	C	G	G	T	G	A	T	C	A	A	C
C	C	G	T	G	G	C	G	C	T	C	G	C	T	C	A	A	T	C	G	T	C	C	G	G	C	A	G	G	C	A	C	C	A	C	C	A	T	C	C	A	G	G	A	C	A	T	G	A	T
C	C	G	G	C	C	T	G	T	A	A	A	A	A	A	C	T	G	C	T	G	G	G	G	C	C	A	A	T	T	G	T	T	C	C	C	G	G	C	A	C	C	G	T	C	G	T	A	C	C
C	G	C	G	C	A	T	T	G	G	C	G	C	T	A	T	T	C	A	C	T	C	G	G	T	G	G	T	G	T	T	T	G	G	T	G	G	A	T	T	T	G	C	C	T	C	G	C	A	C
C	T	G	G	T	G	G	G	G	T	A	T	G	T	C	G	A	C	C	C	G	G	C	G	C	A	A	G	A	G	G	T	G	C	T	C	G	A	T	G	A	G	G	T	C	A	A	T	G	G
C	G	T	T	G	C	C	G	A	A	T	C	T	T	A	T	C	G	C	C	C	T	G	A	C	G	T	C	T	G	A	A	G	C	C	G	C	G	G	G	T	C	C	A	C	G	T	T	T	T
A	G	G	T	G	G	T	G	T	G	G	T	G	C	C	G	T	T	G	A	T	T	C	T	G	G	T	G	C	C	G	C	T	A	T	T	A	A	T	G	C	G	C	T	G	G	C	T	G	C
G	G	G	C	T	A	T	G	A	G	C	G	G	T	C	C	G	T	T	A	C	T	G	G	C	C	G	G	G	A	A	A	A	T	G	C	T	G	G	C	A	T	T	A	G	G	C	A	C	T
C	G	G	C	A	G	T	C	G	T	G	C	G	C	C	A	T	G	C	C	T	G	A	T	G	C	G	A	C	G	C	T	T	T	G	C	G	C	G	T	C	T	T	A	T	C	A	G	G	C
C	C	C	T	T	A	T	T	G	C	C	C	G	G	G	G	A	T	G	G	G	G	A	G	T	A	A	G	C	T	T	A	G	T	C	A	G	C	C	G	T	T	G	T	C	T	C	C	G	G
T	A	T	A	C	C	A	G	C	C	G	C	T	G	C	G	G	G	C	C	A	C	C	C	G	G	A	G	C	A	C	G	C	G	G	C	A	C	A	T	T	G	C	T	T	T	G	A	T	G
C	A	G	A	C	G	G	T	A	T	T	T	G	C	C	G	T	G	A	T	T	A	T	C	G	G	C	A	C	G	G	G	A	T	G	C	G	G	C	G	C	G	G	G	C	G	T	G	G	C
C	A	A	A	C	T	C	G	C	T	G	T	C	A	G	C	G	A	T	T	G	C	A	C	T	T	G	T	T	C	C	G	G	C	G	T	G	A	G	C	A	A	C	G	T	G	A	C	G	C
A	A	A	G	G	C	G	T	G	G	A	G	A	T	G	G	C	G	T	T	T	G	T	G	A	C	G	T	T	G	C	A	C	G	T	T	G	G	T	G	C	G	G	G	C	A	C	C	T	T
C	T	G	T	G	A	C	G	C	A	C	T	C	A	T	C	G	C	C	G	C	T	G	G	C	G	T	A	G	C	G	C	G	C	G	T	G	G	T	T	G	C	C	T	C	G	A	T	G	C
C	T	C	G	G	C	C	A	G	G	T	G	T	C	C	A	G	C	C	A	G	A	C	G	C	T	G	A	C	C	A	A	C	C	T	G	C	G	C	C	T	G	A	T	T	G	A	T	A	A
C	G	C	T	G	A	A	G	G	C	A	G	C	C	T	G	C	G	A	G	A	T	G	C	C	T	T	A	A	G	T	C	T	G	A	C	C	G	A	C	C	A	G	G	C	G	A	T	T	G
A	G	G	C	G	G	T	C	A	G	T	G	C	G	A	T	G	C	T	G	G	G	T	A	C	G	C	T	T	G	A	C	G	A	C	G	A	T	C	A	G	G	C	G	C	T	G	T	C	G
C	C	T	G	A	G	C	C	A	G	A	A	G	T	G	C	C	A	C	G	A	C	A	G	T	C	C	T	T	T	G	C	A	C	C	C	G	T	C	G	C	G	C	C	A	A	C	G	G	C
G	C	G	T	C	G	C	C	A	G	C	C	C	C	A	G	C	G	C	A	C	A	C	G	G	A	C	A	G	G	C	A	A	T	A	A	T	C	A	G	T	A	C	C	G	T	G	G	T	G
C	A	G	T	A	C	C	C	A	G	C	G	C	C	A	C	C	A	G	C	G	T	A	T	C	C	A	T	C	G	T	C	G	C	C	G	C	A	C	C	G	T	T	C	A	G	C	A	G	G
G	T	C	G	C	T	G	C	C	G	G	A	A	G	C	G	C	C	T	C	A	G	A	A	A	C	C	G	C	T	G	T	C	A	G	T	G	C	T	T	C	C	G	A	C	G	G	G	A	T
A	G	A	G	C	C	G	G	A	A	G	G	C	G	C	G	C	C	A	G	T	C	C	T	T	G	T	T	G	C	G	A	G	G	T	G	T	C	G	C	C	G	C	T	G	A	T	G	C	T
C	A	C	G	C	A	G	G	C	G	C	A	G	C	G	T	G	C	G	G	A	A	G	A	G	G	C	C	C	G	C	A	C	C	T	C	T	T	C	G	C	T	A	T	C	T	T	C	T	T
T	T	A	T	C	A	C	C	C	C	G	G	A	C	G	G	C	A	A	C	C	G	G	A	G	C	G	A	G	A	C	A	C	A	G	T	A	C	G	A	T	G	C	G	T	G	G	G	G	A
T	A	T	C	A	C	T	C	A	C	C	G	C	A	C	G	G	T	G	A	A	C	G	G	C	G	A	A	C	C	G	G	C	A	G	A	G	C	A	G	T	G	G	C	A	G	T	A	T	G
C	A	T	G	A	G	A	C	G	A	A	A	C	A	C	G	C	A	T	A	C	A	A	C	G	A	G	C	A	G	G	G	G	C	T	G	G	C	A	A	A	C	C	G	C	G	T	C	A	C
C	A	G	G	A	G	A	T	G	A	C	C	G	G	A	C	C	C	A	T	G	A	A	A	G	G	G	G	C	G	T	G	C	G	T	G	G	G	C	G	C	A	T	G	T	C	T	G	T	T
C	T	C	G	C	G	G	G	T	C	C	G	G	G	T	T	T	T	C	C	A	G	C	A	C	T	T	C	G	T	C	G	G	T	C	T	G	G	G	C	T	T	T	G	C	G	C	C	A	G
C	A	G	C	G	G	C	T	G	G	T	A	T	A	C	G	T	G	G	T	G	T	C	A	G	C	G	G	C	G	G	A	C	A	A	G	G	A	T	A	A	G	C	A	C	G	C	G	T	C
G	T	C	G	G	T	T	G	C	A	C	A	T	C	A	A	A	G	C	A	G	T	C	T	G	T	C	A	G	T	C	A	G	T	G	C	G	T	G	A	A	G	C	C	A	C	C	A	C	G
C	G	G	C	T	A	G	C	C	G	G	A	A	C	A	C	T	T	C	C	G	G	T	G	T	A	C	G	G	C	T	A	T	G	A	C	A	A	G	C	G	A	T	A	A	C	C	G	G	G
C	G	A	T	G	T	T	G	C	G	A	A	G	G	T	C	C	A	G	A	T	T	G	G	C	C	C	G	G	A	G	A	T	G	C	G	C	C	G	G	G	G	C	A	T	T	G	C	C	G
C	T	G	G	C	G	T	T	C	C	G	T	C	G	G	G	T	G	G	G	C	G	A	A	G	C	G	T	T	G	C	T	G	A	T	T	A	T	C	A	G	C	A	G	C	G	T	A	C	C
C	G	C	C	A	C	G	C	C	A	G	C	C	C	T	G	A	C	G	C	A	C	C	G	A	G	T	T	A	C	G	G	C	T	G	C	T	T	A	C	C	G	G	C	T	T	G	C	C	G
G	C	C	A	T	G	A	G	T	T	C	G	C	C	A	G	G	A	T	C	G	C	T	G	G	G	C	G	T	C	T	T	T	C	T	T	G	C	C	G	G	A	G	G	A	A	C	G	G	T
A	A	C	C	A	G	A	T	T	G	C	C	A	G	C	G	A	A	G	T	G	G	G	T	G	A	A	C	A	G	T	C	G	A	T	C	A	T	T	T	C	C	C	G	T	G	C	G	G	G
G	C	G	A	G	G	G	G	A	C	T	G	A	C	C	G	A	G	C	G	C	G	T	T	G	A	T	A	G	C	A	T	T	T	G	T	A	G	G	C	C	G	G	A	T	A	A	G	G	C
C	C	C	G	A	G	A	G	G	A	T	G	A	C	T	A	T	G	T	T	C	A	A	G	C	T	C	A	A	T	G	G	T	G	G	C	G	A	G	C	T	T	G	A	G	G	T	C	G	C
G	G	A	T	A	C	C	G	C	T	G	G	C	G	C	G	T	G	C	C	A	G	C	A	G	G	G	C	T	T	C	C	A	G	T	C	G	T	G	C	A	C	G	T	A	A	A	A	T	G
C	T	G	T	T	T	T	C	A	C	C	T	T	C	T	A	C	G	C	C	G	A	G	C	G	G	T	A	A	C	A	G	G	C	C	C	G	C	T	G	C	G	C	G	A	G	A	C	T	C
G	C	G	G	G	G	T	G	A	A	C	G	G	G	T	T	A	A	G	C	A	T	A	C	G	G	A	C	A	A	C	G	G	C	C	A	G	C	A	G	T	G	C	T	T	C	C	T	G	C
C	C	C	C	A	G	T	A	A	C	G	C	T	G	A	C	G	G	G	A	A	A	C	A	C	C	C	C	A	G	T	C	G	C	G	C	A	G	G	C	G	G	T	A	G	T	T	C	A	C
C	T	A	T	C	C	A	T	G	C	A	G	G	C	G	G	C	G	A	G	T	G	G	A	T	C	G	T	T	T	C	T	G	C	G	G	G	C	G	C	G	C	T	G	G	G	T	T	C	C
C	C	G	C	A	C	G	C	C	T	G	C	G	A	A	T	T	C	A	G	G	G	C	G	T	T	G	T	G	T	C	C	A	A	C	T	T	A	C	T	G	G	A	T	C	T	C	G	T	G
C	G	T	T	G	C	G	G	A	T	C	T	G	T	T	C	A	C	G	T	T	C	G	C	T	T	G	C	C	A	T	C	C	G	C	G	C	C	T	G	T	T	C	T	T	C	G	C	T	G
C	T	C	A	T	C	A	A	C	G	C	G	A	T	C	G	G	C	A	G	T	A	C	G	G	C	G	C	A	G	T	G	C	C	A	G	T	T	C	G	C	G	C	A	G	G	G	C	G	A
A	G	A	G	T	C	G	A	G	A	T	C	G	A	C	C	A	T	A	T	T	G	C	C	C	G	C	C	T	C	T	T	T	C	G	C	C	G	C	C	T	G	G	G	T	G	C	C	G	G
G	A	C	A	T	G	A	C	G	C	A	G	T	A	T	G	G	C	G	G	T	A	G	C	A	T	T	G	T	C	C	A	G	G	G	T	T	C	A	G	C	C	G	G	G	G	T	A	C	G
T	C	C	G	G	C	C	A	T	C	C	G	G	T	C	A	A	T	C	C	G	C	T	G	C	T	C	G	G	T	G	C	A	A	A	G	G	T	C	C	T	T	C	C	C	G	G	T	G	A
C	T	T	A	A	G	T	C	C	G	C	A	T	C	G	T	T	A	T	C	T	G	G	C	G	A	C	A	A	A	C	A	G	T	C	C	G	C	A	G	G	G	G	C	C	G	T	G	G	T
A	G	C	T	A	C	A	G	C	A	C	C	A	C	C	G	G	C	A	G	G	C	T	G	A	C	C	G	G	C	G	T	T	C	A	C	A	C	C	A	C	C	G	C	A	G	C	G	A	A
C	T	G	G	A	A	A	G	T	G	A	A	A	T	C	C	T	G	G	C	T	G	A	C	C	G	G	G	T	G	A	G	T	G	A	G	G	A	A	A	G	C	C	G	C	C	G	C	T	G
G	C	T	G	G	C	A	T	C	G	T	G	C	G	G	C	C	T	G	A	C	G	G	T	G	G	A	G	C	A	G	A	T	G	C	A	A	A	A	C	C	A	G	A	T	G	G	A	C	C
G	A	A	C	A	G	G	T	G	C	T	G	G	A	G	T	C	G	G	C	G	C	G	C	A	A	A	G	C	G	A	A	A	G	C	G	G	C	A	G	G	A	T	C	G	A	C	G	C	G
A	T	T	A	T	G	A	G	C	T	G	G	C	A	G	G	A	G	A	A	A	A	T	C	A	A	C	G	C	G	G	C	G	C	T	C	G	A	T	G	C	G	C	G	G	C	G	T	G	C
C	G	T	C	A	G	C	G	G	G	G	C	A	G	C	G	G	T	G	C	T	T	T	G	C	T	C	C	A	G	T	A	C	G	G	T	G	G	C	G	G	A	T	T	A	T	C	T	G	C
C	T	C	A	G	G	C	G	C	A	G	G	C	A	T	T	A	C	G	T	G	C	G	T	C	G	C	T	G	G	C	G	G	T	C	A	T	T	C	G	C	A	G	T	G	A	T	G	A	G
C	T	G	G	C	A	G	A	A	A	A	A	C	T	G	C	G	T	C	A	G	C	A	A	G	G	C	T	G	C	T	G	G	G	T	C	A	C	G	G	C	G	A	T	T	C	G	C	C	C
C	G	C	C	T	T	C	G	C	C	A	G	A	C	T	G	G	G	C	A	C	C	G	A	A	A	A	A	G	T	G	C	G	C	C	T	G	A	C	A	G	G	A	G	G	A	G	A	G	C
C	G	C	T	T	T	A	C	C	G	G	A	A	C	T	C	T	C	T	T	T	C	A	G	A	T	C	C	A	T	C	C	C	C	A	G	C	A	C	C	A	G	C	G	C	C	T	G	G	C
G	G	T	G	A	C	C	A	A	A	T	G	G	G	C	G	A	C	G	C	G	G	G	A	A	G	A	G	C	G	C	G	A	A	G	G	G	C	A	G	C	T	A	C	A	C	C	T	C	T
C	G	C	A	G	G	C	G	A	A	G	C	T	C	G	A	C	G	A	A	C	A	T	C	A	A	C	C	G	G	T	G	T	T	T	A	T	G	C	C	A	G	T	C	G	G	C	G	C	G
C	C	G	C	G	G	G	T	T	A	C	G	G	G	T	G	T	C	A	C	G	C	A	A	T	G	C	A	G	G	C	T	G	C	T	G	G	A	G	G	G	A	T	A	C	A	A	C	A	C
G	T	G	T	C	G	A	C	G	G	T	G	G	T	G	A	C	C	G	G	A	G	A	A	C	C	T	T	T	T	G	C	C	A	C	A	C	C	A	G	T	T	G	G	G	C	A	G	G	T
C	T	G	C	T	T	G	C	T	G	A	T	C	A	T	A	T	T	G	A	T	C	G	A	G	C	C	T	G	T	C	G	G	T	G	C	G	C	T	G	C	G	C	C	C	G	T	A	G	T
C	T	T	C	C	A	G	T	T	C	G	C	C	A	T	C	G	G	C	G	T	T	G	C	G	T	T	G	C	A	G	C	A	C	G	C	C	G	C	G	C	T	G	G	A	A	A	T	C	A
T	T	C	C	G	G	T	C	G	C	T	G	A	A	C	C	G	T	C	C	C	G	A	C	A	A	C	G	A	C	C	G	C	A	G	C	G	T	G	T	A	C	T	G	C	T	G	T	C	G
T	T	G	G	T	A	C	C	T	C	G	A	T	T	A	T	C	T	C	T	G	C	C	G	C	C	A	G	C	C	T	C	T	C	A	T	T	T	C	T	C	G	G	C	C	T	C	G	G	T
C	G	G	C	A	C	T	G	C	G	C	C	A	G	T	T	C	G	A	G	A	T	G	C	T	G	G	G	G	A	G	C	T	A	T	C	C	G	C	T	C	A	A	T	G	A	G	T	C	G
G	T	G	G	T	C	A	A	G	T	T	G	G	T	T	G	A	A	G	G	C	A	C	G	C	A	G	G	G	A	A	T	T	G	G	C	G	T	C	G	T	G	C	T	G	G	C	G	G	A
C	G	G	C	G	C	G	G	C	A	A	G	C	G	T	C	G	C	C	A	G	T	A	T	C	A	C	A	C	C	A	C	A	G	G	A	G	C	G	T	G	A	A	A	T	C	G	C	G	A
A	G	T	G	A	A	G	A	G	C	G	G	A	A	A	A	T	A	A	T	C	C	G	C	A	G	T	C	G	T	A	G	A	T	G	C	C	G	G	A	G	G	G	G	C	G	C	A	C	C
T	T	T	A	T	C	C	C	G	G	C	T	G	T	G	G	G	C	G	A	G	T	T	T	G	T	G	A	T	C	C	C	G	G	A	A	C	T	G	C	T	C	G	G	T	G	G	C	C	C
C	G	G	A	G	C	T	G	G	T	G	C	T	G	G	T	T	A	A	C	C	C	G	C	C	G	C	G	C	C	G	C	G	G	C	A	T	T	G	G	T	A	A	A	C	C	G	C	T	G
T	C	T	C	T	C	T	C	C	T	T	A	A	C	G	C	G	C	C	A	G	G	A	A	T	G	C	A	C	G	C	C	A	G	T	G	G	G	C	G	G	C	G	A	C	T	T	C	C	G
T	T	G	C	G	G	T	G	G	C	A	A	T	C	G	A	A	C	A	G	G	C	C	G	T	T	G	A	T	T	A	A	G	T	G	C	A	G	G	T	T	G	C	C	G	G	G	G	C	C
C	G	T	A	C	G	C	A	C	G	T	T	G	T	A	G	A	T	C	A	C	C	C	G	C	A	C	A	T	C	G	G	C	C	T	G	T	G	G	A	C	G	G	T	T	C	T	T	C	G
G	C	G	C	C	A	C	A	G	C	A	G	C	A	A	T	A	T	C	A	G	C	A	G	C	C	G	C	A	A	C	A	A	C	C	G	G	T	T	G	C	G	C	C	G	C	A	G	C	A
C	G	T	A	A	C	A	C	T	A	C	G	G	A	A	G	C	C	G	G	G	G	C	C	A	C	C	A	G	C	G	G	T	T	C	G	C	G	C	G	A	T	A	A	A	G	G	T	C	T
T	C	G	C	G	A	A	C	T	A	T	T	G	C	G	C	G	A	A	G	G	G	G	T	C	G	A	T	C	A	G	C	G	T	C	A	C	C	T	G	G	C	A	G	A	G	C	A	G	G
C	T	C	A	A	C	G	A	A	A	A	A	C	T	G	C	G	T	G	A	A	C	G	T	C	T	G	G	A	A	C	A	G	G	C	G	G	A	A	G	C	G	G	A	G	C	G	T	A	C
C	G	G	C	C	T	G	A	C	A	C	T	G	A	T	G	C	A	G	A	T	C	C	T	G	C	T	G	A	C	G	C	A	T	G	G	T	C	A	T	C	T	G	G	A	C	C	A	C	G
G	C	A	C	G	G	T	G	A	C	T	T	C	G	C	T	G	T	C	A	A	C	G	G	C	T	A	C	A	C	G	G	C	C	C	T	G	G	A	G	T	A	C	G	T	C	G	G	C	T
G	A	C	T	A	C	A	A	T	C	C	G	G	A	A	A	C	C	G	A	G	C	A	G	T	A	C	A	C	C	C	T	G	A	C	C	A	T	C	A	G	C	C	A	G	C	G	C	A	C
C	T	G	C	G	G	C	T	G	G	G	G	A	A	T	T	T	C	C	G	G	G	A	T	G	G	C	G	A	C	A	T	C	C	A	G	A	A	G	C	G	G	G	A	A	C	A	G	C	A
G	A	T	C	A	A	A	G	C	A	C	G	C	C	G	T	A	C	C	C	G	T	A	A	T	G	A	A	G	G	C	C	G	C	G	T	A	C	G	C	G	C	C	C	T	G	A	A	A	G
G	C	A	T	G	G	T	C	A	G	A	A	A	G	C	G	G	C	A	T	G	T	C	C	C	C	G	G	T	G	T	G	G	C	A	C	A	A	C	G	T	T	A	A	C	C	G	T	G	G
G	T	C	G	C	T	G	G	T	T	A	T	G	G	G	A	C	G	A	C	A	T	C	G	C	C	C	C	G	A	T	G	C	C	A	G	A	A	C	T	G	C	G	C	C	A	G	C	C	G
A	T	G	A	T	G	A	G	G	T	T	A	C	G	C	A	A	A	C	G	T	C	C	C	G	C	C	A	G	T	C	G	G	T	C	A	T	C	G	A	G	A	T	C	G	G	T	C	A	G
C	A	T	G	G	C	C	G	A	C	C	A	C	T	G	C	G	T	A	A	T	G	C	T	C	A	A	T	C	C	C	T	G	C	G	G	C	T	A	C	C	A	G	C	G	C	C	T	G	A
G	A	G	G	T	C	A	C	G	G	C	C	G	C	C	A	G	C	C	C	C	G	C	C	A	T	C	A	A	G	G	T	G	A	A	C	G	A	C	T	C	A	A	G	G	T	T	G	T	G
C	G	G	A	G	C	A	G	C	A	C	C	A	G	A	A	A	C	G	C	C	A	A	A	T	C	C	G	C	G	C	C	T	G	C	C	A	C	C	A	C	T	C	G	A	T	T	C	C	G
G	C	G	A	G	G	A	C	A	A	C	G	C	T	G	T	C	G	C	A	G	T	G	T	T	G	G	C	G	G	A	A	C	T	G	C	T	G	A	C	G	C	G	T	G	C	T	T	A	T
C	G	C	G	C	T	G	T	C	A	G	C	A	G	T	T	C	G	C	G	A	C	C	C	G	C	G	T	G	T	A	T	G	G	G	C	C	A	C	T	G	T	T	T	A	C	A	G	C	C
G	A	T	A	T	G	A	C	G	C	C	C	G	G	C	A	A	A	A	T	G	G	A	T	T	A	C	A	C	C	T	C	G	C	G	C	C	C	G	C	T	G	G	A	C	G	T	C	G	C
C	G	C	G	T	T	A	G	A	T	G	C	G	C	G	G	A	C	T	A	T	T	C	A	G	G	T	G	C	G	C	G	T	A	C	C	G	A	G	T	G	G	C	A	A	C	A	G	T	T
G	C	A	T	C	G	C	C	G	C	C	A	A	G	T	T	T	A	T	G	C	A	G	C	G	G	G	G	C	G	T	T	T	T	C	T	T	C	C	G	C	G	C	C	A	C	C	T	G	C
C	A	G	G	G	C	A	C	C	G	C	C	T	T	C	C	T	G	G	T	G	G	T	T	A	C	T	C	A	C	G	A	C	C	T	G	C	A	A	C	T	G	G	C	G	A	A	A	C	G
C	G	G	A	C	G	C	A	C	C	T	T	G	T	G	T	G	G	C	A	A	C	T	T	C	G	C	C	A	G	A	A	A	C	C	A	G	G	C	A	A	A	C	G	G	G	T	A	G	C
G	T	T	T	C	C	A	A	C	T	G	C	A	C	C	A	T	C	C	G	C	A	G	G	G	C	T	T	C	C	A	T	C	A	C	G	C	G	G	G	G	C	G	T	A	A	T	T	T	C
G	C	A	C	C	G	T	C	A	T	T	A	A	C	C	C	G	T	G	T	T	C	A	T	C	A	G	C	G	T	G	C	G	G	A	T	G	C	C	C	T	G	A	T	G	C	G	G	G	A
T	C	T	G	G	C	G	G	A	T	C	C	A	C	C	G	G	C	G	T	T	A	G	T	A	T	T	T	C	A	C	C	A	A	C	G	C	C	T	T	C	G	G	C	A	A	A	C	G	C
C	G	G	T	T	G	C	C	T	G	A	A	C	A	A	C	C	T	T	G	C	C	G	T	A	T	T	C	T	C	G	A	T	C	T	C	G	G	G	A	C	G	G	G	T	A	C	C	G	G
C	T	G	T	A	C	T	C	T	T	C	G	C	A	A	C	T	C	G	C	C	T	C	C	A	G	C	G	C	C	G	G	A	C	G	T	A	A	T	C	C	A	G	G	C	T	C	G	G	T
G	A	C	C	T	G	C	T	T	G	T	G	C	G	C	G	T	T	G	C	G	A	T	T	G	G	C	G	G	G	C	G	T	A	T	C	T	C	A	C	T	C	A	T	G	G	T	C	G	G
C	A	C	G	G	T	G	A	C	G	C	G	A	T	G	G	A	A	G	T	C	G	C	G	C	A	G	T	G	C	C	A	G	C	A	A	T	C	G	C	C	C	A	A	T	G	A	A	C	G
C	A	T	T	C	G	T	C	C	G	C	A	G	G	G	G	A	G	T	G	A	A	G	C	T	G	G	T	G	A	C	C	A	G	C	G	C	C	G	C	A	T	T	A	T	G	A	C	G	C
G	C	A	T	T	T	C	G	G	C	A	A	C	C	G	C	C	C	A	G	T	C	G	C	C	T	T	C	T	T	T	A	A	A	C	T	C	G	T	G	G	T	T	C	A	G	G	C	C	A
C	A	T	C	G	G	C	A	C	C	C	G	C	C	A	C	G	C	G	A	T	A	T	T	C	C	A	C	G	C	G	G	T	G	A	T	T	A	T	G	A	C	G	G	T	C	G	C	C	G
C	G	C	G	C	C	A	T	T	C	G	C	T	G	G	T	A	C	G	C	C	G	A	A	G	C	G	A	T	C	G	A	C	A	A	A	G	T	G	T	A	T	G	G	C	G	A	A	G	T
T	C	A	A	C	G	G	C	G	G	G	C	G	C	G	T	G	T	A	T	G	A	A	C	T	T	T	C	T	G	C	C	G	T	G	A	C	G	C	A	G	A	T	C	C	A	G	C	A	C
C	G	G	C	C	T	G	G	G	G	T	C	G	A	T	G	A	T	T	G	C	G	G	T	A	G	A	G	T	T	T	A	A	C	G	A	T	C	C	G	C	A	A	A	C	G	G	G	C	G
C	G	G	T	G	G	G	C	C	T	G	A	A	C	G	C	G	C	T	G	T	T	C	A	G	T	A	C	G	C	C	A	G	A	T	T	A	C	A	T	C	T	G	G	G	G	A	C	G	G
C	A	G	T	T	T	G	C	C	A	T	G	A	G	C	G	G	C	G	T	G	C	G	C	G	A	T	G	C	C	A	A	C	G	T	G	C	G	C	G	T	A	G	G	G	G	A	T	T	T
A	A	A	A	A	C	T	C	G	A	A	A	C	C	G	G	A	C	C	C	G	G	A	A	A	T	C	T	T	T	C	T	C	G	C	C	G	C	C	T	G	T	G	C	A	G	G	G	C	T
G	A	T	C	T	T	G	A	C	G	G	A	C	C	G	A	C	C	T	G	G	C	T	G	G	C	G	G	T	A	G	A	T	G	T	G	G	A	A	C	C	G	G	C	G	C	T	T	C	A
T	T	T	T	T	A	C	C	T	T	G	C	C	G	G	G	A	C	G	C	T	C	G	G	C	G	A	T	C	A	G	C	C	A	G	T	C	C	A	C	A	T	C	C	A	C	C	T	C	G
C	A	C	A	G	A	A	C	A	C	G	G	C	A	G	C	C	G	C	G	A	A	G	A	A	G	T	C	A	G	C	C	A	G	T	G	A	T	G	C	C	A	G	C	A	C	A	T	C	A
G	T	G	G	G	T	G	A	T	C	C	G	C	T	G	A	C	C	G	G	T	C	A	T	C	C	C	A	A	A	G	T	G	C	G	G	A	T	G	G	T	G	T	C	G	C	T	G	A	C
G	T	G	C	G	C	C	C	G	C	T	G	C	A	A	C	C	G	C	G	T	G	A	G	C	T	G	G	T	A	G	C	T	G	A	C	G	A	T	G	C	C	A	C	G	A	A	C	A	C
G	A	T	G	T	C	G	C	T	G	T	C	G	C	G	T	A	A	A	C	C	G	G	A	G	G	T	G	A	C	G	T	G	G	T	A	T	G	G	C	T	G	G	G	A	C	G	G	A	G
G	T	T	G	C	G	G	T	C	G	C	G	G	G	C	A	C	G	T	T	T	T	T	C	G	A	A	C	T	C	A	C	C	G	C	C	C	A	G	C	A	G	T	T	C	T	T	C	C	C
C	G	G	A	T	C	A	T	G	C	G	C	C	C	G	G	G	A	A	C	G	T	A	G	C	T	A	C	C	A	T	C	G	T	C	G	C	G	A	G	G	C	T	C	C	A	G	C	A	T
C	G	C	C	C	G	C	C	A	G	C	A	C	C	G	G	A	G	C	T	C	A	C	G	T	C	C	G	T	C	C	T	C	C	C	T	T	A	T	T	G	C	T	A	A	T	G	A	T	T
G	A	G	A	G	T	G	A	A	G	G	C	C	G	G	A	A	C	C	T	G	C	C	A	G	C	C	G	C	G	C	A	G	A	C	G	C	A	G	A	C	G	T	T	C	A	G	A	G	A
C	G	G	G	A	T	G	C	C	T	T	C	G	T	C	C	G	G	G	C	G	A	C	C	C	G	T	A	C	A	G	A	T	G	A	A	C	T	C	A	T	A	C	G	G	C	C	C	C	A
C	C	C	A	G	T	A	C	C	G	T	C	T	C	C	T	G	G	C	T	T	G	C	G	C	C	A	G	T	G	A	C	G	G	A	A	G	G	C	A	G	A	T	T	T	C	C	T	G	G
C	G	T	T	G	C	A	G	C	C	A	C	G	A	C	C	T	A	T	G	C	G	C	G	A	T	T	G	C	T	G	C	T	G	G	A	A	C	G	T	C	A	G	G	G	C	G	T	A	T
G	T	T	A	T	G	C	G	C	C	A	C	G	G	A	A	G	C	A	C	C	G	G	T	T	T	C	C	A	G	G	C	C	G	T	C	C	A	G	C	A	T	G	T	G	G	T	C	G	G
C	A	T	A	T	C	A	A	C	A	A	T	A	A	T	C	C	C	C	T	G	G	T	T	G	A	G	C	G	C	C	T	G	A	C	C	G	T	T	A	G	T	G	C	C	G	G	T	G	C
C	A	G	C	A	A	T	C	G	C	A	C	A	C	A	G	C	C	C	T	A	G	C	G	C	C	C	A	G	T	T	G	G	G	G	A	G	T	T	G	C	C	C	T	T	G	C	C	C	A
G	T	T	A	A	T	C	G	C	T	G	G	C	T	G	A	C	G	G	C	A	A	C	C	A	G	A	C	G	A	G	C	A	A	G	A	A	A	C	G	C	A	T	C	G	C	C	C	T	G
G	T	A	A	A	C	A	G	C	A	A	A	C	C	G	T	C	G	A	G	A	T	C	C	T	C	C	A	G	C	G	C	A	C	T	C	A	G	C	G	C	C	T	G	A	C	C	C	G	T
C	C	G	T	T	C	G	G	C	A	A	A	T	G	A	C	C	A	G	G	G	A	A	A	T	T	A	T	A	C	G	G	C	C	C	A	A	A	C	A	C	C	G	C	C	A	G	C	A	C
G	G	G	A	A	A	T	C	G	C	C	C	T	G	C	G	C	A	G	G	C	T	G	C	C	C	T	T	C	T	G	C	C	A	C	T	T	C	C	A	C	C	A	G	C	C	G	A	C	T
C	T	C	T	G	C	C	A	C	T	G	G	T	G	G	C	G	G	G	C	C	A	G	T	A	C	A	C	G	C	T	G	G	C	G	C	T	A	T	G	G	C	T	G	A	A	A	C	T	G
C	G	G	T	G	A	A	G	C	G	G	T	T	A	T	C	G	C	C	A	G	T	C	A	G	G	A	C	T	G	G	C	A	C	C	C	G	G	C	G	A	A	T	C	A	C	G	G	C	A
G	G	C	A	A	T	A	C	C	A	C	T	G	A	T	T	C	G	C	C	C	T	A	C	C	G	C	A	T	T	C	G	C	C	A	G	A	C	C	G	G	A	G	C	C	A	C	G	G	A
C	G	T	C	A	T	T	A	G	C	G	T	G	G	A	G	A	C	G	C	C	A	A	T	C	A	T	C	G	G	T	A	A	T	T	C	C	G	C	G	C	C	A	A	G	C	G	C	C	A
C	G	G	C	T	G	G	C	C	T	T	T	T	T	C	T	A	T	C	G	C	C	T	G	G	G	T	G	A	C	G	G	C	T	A	C	C	G	C	C	A	T	C	T	G	T	C	G	C	T
A	T	G	C	A	G	G	C	A	T	G	T	A	T	C	G	A	T	C	G	C	G	G	G	A	T	G	A	A	C	A	C	C	G	A	A	G	G	T	G	T	A	C	T	G	C	C	A	G	G
C	G	C	G	A	C	G	A	G	C	A	A	C	T	T	C	C	A	G	C	G	C	G	C	C	G	T	C	A	T	C	A	C	T	C	A	T	C	T	C	A	A	G	C	C	C	C	A	T	A
C	A	A	C	C	G	C	T	T	C	T	T	G	T	T	C	A	G	C	A	T	C	G	T	C	G	G	T	C	G	C	C	G	G	G	C	T	G	G	C	A	G	G	A	G	A	C	G	T	G
C	G	C	G	G	T	T	T	C	A	C	C	C	T	C	T	T	C	C	A	C	G	C	T	G	C	C	G	G	T	T	A	C	C	G	A	C	T	G	C	C	A	G	A	A	A	T	C	G	G
G	C	G	A	C	T	G	C	G	G	C	A	G	T	C	T	G	C	C	G	C	A	C	A	T	G	G	T	T	A	G	A	C	T	G	G	A	T	C	G	C	C	C	C	G	G	C	A	G	T
C	G	C	G	T	T	C	A	G	T	G	C	C	A	C	C	A	C	T	G	C	G	G	G	T	A	A	C	G	C	C	A	T	C	G	C	C	G	G	G	A	A	A	T	A	C	A	C	C	A
G	A	T	C	G	A	G	C	G	C	G	G	C	G	T	G	C	A	G	C	T	G	C	C	C	G	G	C	A	A	A	A	C	T	A	A	T	G	G	T	C	G	G	T	T	G	C	G	G	C
G	G	C	G	C	T	T	C	G	T	T	C	A	C	G	C	C	A	G	C	T	T	A	A	T	G	A	G	A	G	C	G	A	G	C	A	A	A	G	C	G	G	T	T	C	C	G	G	T	T
T	T	A	C	T	T	G	C	T	G	C	C	G	G	T	C	G	C	T	G	G	T	T	G	C	T	G	G	T	A	C	T	G	C	T	G	G	T	G	G	C	G	T	G	G	C	T	G	C	T
G	A	A	G	T	C	A	T	C	A	G	C	A	C	A	C	C	T	T	C	A	C	C	G	G	T	G	A	C	C	G	C	T	G	C	C	G	C	C	A	G	C	C	C	G	C	T	A	A	T
C	A	C	C	A	G	C	A	C	A	A	G	T	A	C	G	C	T	A	A	A	C	A	G	T	G	C	C	G	C	C	A	G	T	G	G	T	G	C	G	C	C	A	C	A	C	C	A	T	G
C	A	C	G	C	G	A	C	A	C	C	C	G	G	A	G	A	C	A	A	C	G	G	C	T	G	A	C	T	A	A	G	C	T	T	A	C	T	C	C	C	C	A	T	C	C	C	C	G	G
C	G	A	T	T	C	C	G	G	T	G	C	C	G	C	T	G	T	C	A	G	T	G	G	T	A	C	C	C	G	G	A	G	C	G	A	C	G	G	A	A	A	G	G	C	A	T	T	C	A
C	G	C	C	G	C	C	A	G	C	G	A	A	C	G	C	C	T	G	A	G	C	G	A	C	G	A	G	C	T	A	A	A	A	C	A	G	G	C	G	A	T	G	G	C	G	G	T	G	G
C	G	G	A	C	T	C	A	C	A	G	G	T	G	A	T	T	T	T	A	C	T	G	A	C	G	C	C	C	G	C	T	G	C	T	G	A	T	A	T	G	G	C	G	C	G	T	C	G	C
C	A	A	T	T	C	G	T	C	G	G	T	G	T	C	C	A	G	T	T	G	G	C	T	A	A	A	C	G	C	C	G	C	C	A	G	T	C	G	T	T	G	C	G	C	C	A	G	T	G
C	G	A	T	G	G	T	T	T	G	C	G	C	C	A	G	C	T	C	G	C	G	G	A	T	A	G	T	G	C	A	G	T	C	A	A	C	G	C	C	C	G	T	G	C	C	G	A	C	G
C	G	G	C	T	G	G	G	T	G	T	T	C	T	C	C	A	G	C	C	A	G	A	C	T	T	C	A	T	G	C	G	C	C	A	G	C	T	C	C	A	T	G	A	C	A	T	G	A	A
A	T	T	C	T	G	G	T	T	C	T	G	G	C	A	A	G	G	C	C	G	C	A	A	T	G	A	C	T	C	C	C	G	G	A	G	T	G	C	A	G	C	C	C	C	A	G	G	G	G
A	C	G	C	T	T	T	C	C	G	G	C	G	G	T	C	A	G	C	G	T	C	C	G	G	C	T	G	T	T	C	G	C	G	T	C	A	A	A	C	T	T	A	A	C	G	C	T	C	A
C	T	G	A	T	G	T	T	G	A	G	T	A	C	C	G	G	G	G	T	C	G	G	C	G	C	G	G	A	A	C	T	G	C	G	T	C	G	T	C	C	G	T	T	A	G	G	T	A	T
C	G	G	C	C	T	C	G	A	C	C	A	T	T	T	C	G	T	T	T	A	A	C	C	T	G	C	C	G	A	C	C	G	G	A	A	A	A	T	C	G	C	T	C	T	C	G	G	A	C
C	T	G	C	G	G	C	A	A	C	C	C	C	T	G	G	G	G	A	T	C	A	C	C	A	T	T	G	T	C	G	G	C	G	G	A	C	T	G	G	T	A	A	T	G	A	G	C	C	A
A	G	C	G	C	G	A	C	A	A	A	A	C	G	G	T	G	C	G	C	C	T	G	A	C	C	T	T	T	G	C	C	G	A	C	A	G	T	G	C	G	C	C	A	G	G	T	G	T	C
C	A	G	C	G	G	C	T	G	G	T	A	T	A	C	G	T	G	G	T	G	T	C	A	G	C	G	G	C	G	G	A	C	A	A	G	G	A	T	A	A	G	C	A	C	G	C	G	T	C
C	C	A	C	C	A	G	C	G	C	C	A	G	T	T	G	G	G	C	A	T	G	A	G	G	A	C	C	G	G	C	A	A	T	C	T	C	T	A	C	C	G	C	C	A	G	T	T	C	G
G	A	A	T	C	G	C	T	G	C	G	C	C	G	T	C	C	T	G	T	G	C	G	C	T	A	A	C	C	T	T	G	G	C	G	G	C	G	A	C	A	C	A	G	A	C	A	C	C	A
T	A	C	T	T	G	C	C	G	G	G	C	T	G	G	C	C	T	C	T	G	G	T	C	T	G	C	C	A	C	T	G	G	C	G	G	A	T	G	C	C	G	T	A	T	T	A	C	T	G
G	A	C	C	G	T	A	A	C	A	G	C	T	A	C	G	C	C	C	T	G	A	C	A	G	A	A	G	C	C	G	A	G	C	G	C	A	A	T	G	C	C	A	G	T	G	A	A	C	T
C	T	G	A	C	G	A	T	G	C	T	G	G	C	G	C	A	G	T	T	A	T	C	C	C	C	G	G	C	A	C	A	A	T	C	T	G	G	T	G	A	G	G	C	G	C	T	G	C	A
C	C	C	A	T	C	G	C	T	C	T	G	G	C	G	C	T	T	T	C	C	A	G	C	A	C	A	T	C	G	C	G	C	G	G	G	A	T	C	T	G	G	T	T	C	A	A	A	C	C
G	A	C	C	A	G	C	T	G	C	C	C	A	T	C	A	C	G	T	C	A	C	G	T	T	T	A	C	T	G	T	C	C	G	C	C	A	G	T	G	G	C	C	C	A	A	C	C	A	C
C	A	C	C	C	T	G	C	G	T	C	T	C	G	A	C	A	A	G	C	T	G	C	A	C	G	T	T	C	T	T	G	G	C	A	A	G	G	G	C	G	A	A	C	A	G	G	T	G	C
C	G	T	T	T	T	C	G	A	C	G	G	G	C	A	G	C	C	G	C	A	A	T	T	G	A	G	A	T	C	C	A	C	G	C	C	C	C	A	G	G	A	A	C	C	T	A	A	C	T
T	G	G	C	G	A	A	G	A	T	G	A	C	G	C	C	G	A	A	T	A	T	C	G	G	T	G	A	T	A	T	G	T	G	C	G	A	A	G	T	G	G	C	G	C	T	G	G	C	G
G	T	T	C	C	A	T	T	C	C	C	G	C	G	G	T	T	G	C	G	G	G	T	G	C	C	G	G	G	T	T	T	A	G	T	G	C	C	C	T	C	A	C	C	C	T	C	G	C	A
G	C	A	A	C	G	C	C	A	A	C	C	A	C	C	A	G	C	G	A	C	C	A	A	A	A	T	C	C	C	A	G	C	C	C	C	A	G	C	A	G	C	G	C	A	C	T	G	A	T
A	C	G	C	T	T	A	C	C	T	T	C	C	G	G	C	A	C	G	C	T	T	T	G	T	T	C	A	G	G	A	A	A	C	G	C	T	T	C	C	G	G	C	A	C	C	A	C	G	C
C	G	T	T	T	T	C	C	A	G	C	T	C	T	T	C	A	C	C	G	A	G	G	G	C	C	G	C	G	T	A	C	A	G	G	T	C	A	C	G	C	G	T	G	A	T	G	C	C	G
A	A	G	G	C	T	C	G	T	C	G	A	G	G	A	T	C	C	A	T	A	A	C	G	T	G	G	C	A	C	G	G	G	T	C	A	G	C	C	A	C	A	G	A	C	G	C	G	C	T
C	G	G	T	A	G	T	T	C	G	C	T	A	A	A	C	T	G	C	C	G	T	G	A	A	G	T	G	C	G	G	C	A	C	C	C	C	G	T	A	G	G	T	C	A	G	A	C	A	A
G	C	T	G	G	C	G	C	G	T	C	T	T	A	T	C	A	G	G	C	C	T	A	C	A	C	C	G	C	T	G	T	G	A	A	G	T	G	C	G	G	C	A	C	C	C	C	G	T	A
A	C	G	C	T	G	G	C	G	C	G	T	C	T	T	A	T	C	A	G	G	C	C	T	A	C	A	C	C	G	C	T	G	T	G	A	A	G	T	G	C	T	C	C	A	C	C	C	C	G
G	C	A	T	C	C	G	A	C	A	T	C	T	A	A	C	G	C	C	C	A	A	G	C	C	G	G	T	T	G	C	C	T	G	A	T	G	C	G	A	C	G	C	T	G	G	C	G	C	G
C	T	G	C	A	A	A	C	T	G	G	T	T	T	C	C	A	G	G	A	A	C	T	G	A	C	A	G	A	G	C	G	A	C	G	C	A	T	T	G	C	G	G	A	C	C	G	C	C	A
C	C	T	T	A	T	C	C	G	G	C	C	T	A	C	G	G	C	T	C	G	G	T	T	T	G	T	A	G	G	C	C	T	G	A	T	A	A	G	A	C	G	C	G	C	C	A	G	C	G
G	A	G	C	G	G	A	C	G	T	A	A	C	G	T	C	A	G	C	C	G	T	G	G	C	A	T	C	G	T	G	C	T	G	C	T	C	G	A	C	C	A	T	G	C	T	G	A	A	C
G	C	G	T	T	C	A	G	T	G	C	A	G	C	T	T	T	C	A	G	G	C	A	G	C	G	C	A	G	C	G	C	C	A	T	C	G	G	G	C	T	G	T	T	T	T	G	C	A	G
C	G	C	C	G	C	G	T	T	G	A	C	C	G	G	A	C	T	T	G	C	G	A	A	A	T	G	C	A	G	G	T	C	A	G	T	T	G	C	C	C	G	A	G	C	G	A	G	C	A
G	C	C	A	G	C	G	T	C	A	A	T	C	C	C	A	T	G	G	T	G	A	T	C	A	G	C	G	C	G	A	T	C	C	A	G	C	G	T	G	G	C	A	C	C	T	T	G	A	C
G	A	A	C	C	C	G	A	T	C	A	G	C	A	G	A	T	A	G	G	A	G	C	A	C	A	G	G	C	C	C	A	C	G	C	C	T	T	C	C	C	A	G	C	C	G	A	G	G	T
G	C	A	T	G	G	C	G	G	T	A	C	G	A	C	C	G	C	T	G	T	A	A	C	G	G	T	G	C	G	G	T	T	C	A	C	G	G	G	C	C	A	G	T	T	T	C	T	G	C
G	C	C	G	C	G	A	C	C	T	T	T	C	A	G	G	G	C	T	T	T	C	G	C	G	A	C	G	T	T	A	G	C	C	G	C	C	G	C	C	T	G	A	A	T	C	A	C	C	T
G	T	C	G	G	T	A	A	C	G	C	C	T	G	G	G	T	G	G	C	G	G	C	T	G	G	C	A	T	C	A	T	A	T	C	A	G	G	C	T	C	A	T	C	A	C	G	A	T	C
C	G	C	G	G	T	T	G	T	T	T	C	G	A	A	A	T	G	C	A	C	A	A	C	C	T	G	C	C	C	G	G	T	A	C	C	G	T	G	T	A	C	C	C	C	T	G	C	G	T
C	T	A	C	C	C	G	G	C	A	C	A	G	G	T	T	G	G	G	T	T	A	T	T	T	T	T	T	G	C	C	A	C	G	G	C	G	T	C	G	C	T	G	C	C	A	G	G	C	T
C	A	A	T	C	G	G	C	A	A	T	C	G	A	T	G	C	G	G	C	G	C	A	A	T	G	T	C	C	A	T	G	G	C	G	G	G	T	T	G	C	T	G	G	C	C	C	C	A	T
C	T	G	C	C	G	G	T	C	G	C	C	G	T	C	A	A	G	C	A	G	G	C	C	T	G	G	A	A	T	T	T	T	G	C	A	C	T	C	T	T	C	A	C	G	G	G	T	G	G
C	A	T	A	A	C	T	G	G	A	G	C	A	G	G	T	T	C	C	G	C	T	A	C	A	G	G	C	T	C	A	G	G	C	T	G	T	G	G	T	G	C	C	G	C	T	A	C	G	G
G	T	C	G	G	T	G	C	C	G	T	G	G	A	A	G	C	G	A	A	T	A	T	G	C	C	C	G	C	T	G	G	T	T	T	G	A	T	G	C	T	C	C	A	G	C	C	C	G	G
A	T	T	C	A	C	C	A	A	G	A	C	T	A	C	G	G	G	T	A	A	A	C	G	A	C	A	G	C	G	C	C	A	C	G	C	C	C	G	C	C	A	C	C	A	G	C	G	C	C
C	G	T	T	G	A	G	C	G	C	G	T	A	C	T	G	C	C	G	G	A	T	A	T	C	G	C	C	G	C	G	G	C	G	A	T	C	G	A	T	G	T	T	A	T	C	C	A	C	G
G	G	A	C	T	G	G	A	A	T	A	C	G	C	A	C	G	C	C	A	G	C	T	C	G	G	C	T	G	C	C	G	C	A	C	A	G	T	G	G	G	A	A	T	T	T	C	C	T	G
G	C	G	G	G	T	G	G	C	G	A	T	T	T	C	C	G	C	G	C	T	T	C	C	C	A	G	A	C	A	T	T	G	C	G	A	A	C	C	G	A	T	A	A	A	T	C	C	C	T
C	G	C	C	A	G	C	T	G	T	A	C	G	T	C	G	G	C	A	G	A	C	T	T	C	A	G	G	G	C	T	G	C	A	T	C	A	A	T	G	C	C	A	T	A	G	G	T	C	G
C	G	G	C	A	G	T	T	G	T	A	C	G	C	C	C	T	C	A	A	G	C	C	A	G	A	T	T	G	T	G	C	T	G	C	C	A	G	A	G	A	G	C	G	A	A	A	G	G	G
A	A	T	C	C	C	G	T	A	G	G	C	T	G	G	A	T	A	A	G	A	C	G	C	G	G	C	A	A	G	C	G	T	C	G	C	A	T	C	C	G	G	C	A	A	T	T	G	C	A
C	A	T	C	C	G	G	C	A	T	T	T	A	T	T	G	C	G	C	C	G	C	T	G	C	G	T	A	C	A	G	G	C	C	G	A	C	A	A	T	C	T	G	C	T	C	C	A	G	G
C	T	T	C	G	G	T	C	A	A	T	G	C	G	G	C	G	T	C	G	A	G	G	A	T	C	G	C	C	A	C	A	T	C	C	G	G	C	A	T	C	A	G	C	G	A	G	G	C	A
G	C	C	T	C	T	T	C	C	C	C	T	T	C	C	G	G	C	A	G	A	A	C	A	A	C	G	C	G	C	T	T	C	G	G	C	G	C	T	T	T	G	C	G	A	G	C	C	T	G
T	T	A	G	C	C	T	T	T	G	C	C	G	G	G	C	A	T	A	C	C	G	A	C	G	T	G	G	T	G	C	C	G	C	C	T	G	G	C	G	A	C	G	C	C	G	A	T	C	G
G	C	G	G	C	G	A	T	G	G	T	G	G	T	G	G	C	G	G	C	A	G	A	A	C	G	T	T	T	T	G	T	C	G	C	A	C	A	A	C	A	T	C	C	C	A	A	C	C	A
A	C	T	T	T	C	T	C	C	G	G	G	G	C	T	G	G	C	G	T	C	G	G	C	G	G	T	G	T	T	C	C	T	G	C	T	G	G	C	C	T	T	T	T	T	C	G	G	T	T
T	C	C	C	T	G	C	C	G	C	G	G	T	C	T	G	G	G	G	C	G	A	G	C	G	A	G	A	A	A	T	T	C	G	C	G	A	T	A	T	G	T	A	C	G	G	G	C	T	G
T	A	G	G	T	T	C	T	A	T	T	T	T	A	C	T	G	G	C	G	A	T	G	G	C	C	A	G	T	C	C	G	C	A	G	G	C	G	G	G	G	A	T	G	G	C	G	G	C	G
C	C	A	G	T	C	G	A	G	T	C	G	C	G	A	C	G	C	G	A	G	A	T	C	C	G	G	T	A	A	T	C	C	C	A	G	A	T	T	C	A	A	C	T	G	C	C	G	C	G
T	A	G	T	G	A	A	G	A	A	A	A	C	G	C	G	T	C	G	T	C	C	G	G	A	A	G	T	G	A	T	G	G	G	C	G	G	T	C	T	G	G	G	C	G	G	C	T	T	C
C	G	C	C	T	G	C	A	C	A	C	A	C	G	G	T	G	C	C	C	T	G	G	G	A	G	C	C	G	A	G	A	C	T	G	T	T	A	G	T	C	A	C	C	C	A	C	T	C	G
G	C	A	C	G	C	C	A	C	A	C	C	T	G	G	C	C	G	A	T	A	A	T	T	T	C	C	G	A	C	A	C	C	C	G	C	A	G	G	T	T	G	C	G	G	T	T	A	A	A
G	C	A	G	C	C	A	G	C	C	T	T	G	C	T	G	A	T	A	G	T	T	C	T	C	A	A	C	A	A	A	G	T	G	C	G	A	C	A	G	G	A	A	G	C	C	C	G	C	C
C	G	C	C	G	C	G	T	C	T	T	T	G	G	T	G	C	C	C	T	G	A	C	G	C	T	G	G	G	C	A	T	C	G	T	C	A	A	A	G	T	A	C	G	C	C	G	G	A	A
G	T	G	C	G	C	A	C	C	A	C	C	C	G	C	G	C	G	G	C	G	C	T	G	G	C	C	G	G	A	T	T	T	G	A	A	A	G	T	G	A	A	T	A	C	G	G	C	G	T
C	A	T	C	A	T	G	C	C	G	A	C	T	G	G	C	C	C	C	A	G	A	C	C	G	A	C	C	A	C	C	A	G	C	A	C	G	T	T	A	T	C	A	C	T	G	C	C	G	G
C	T	G	A	C	T	G	G	T	G	A	C	C	T	T	C	C	C	T	T	C	C	C	C	G	C	C	T	T	C	C	C	A	C	G	G	G	T	G	G	A	A	T	T	T	G	C	G	C	G
C	A	C	A	A	G	A	A	A	T	G	A	C	G	C	G	G	C	G	T	G	G	C	G	T	T	C	C	C	G	T	T	A	T	A	G	A	C	G	C	G	G	C	T	G	G	C	G	A	T
C	G	G	T	G	T	A	G	A	C	C	G	C	A	A	A	G	T	T	A	G	C	C	T	G	G	G	A	G	C	C	G	G	A	G	T	G	C	G	G	C	T	G	G	A	C	G	T	T	A
G	A	A	A	T	C	C	A	G	C	A	G	C	G	C	A	A	C	C	G	G	C	G	C	A	C	G	C	T	C	G	C	C	A	A	T	C	G	C	C	A	T	C	G	C	T	T	C	A	C
A	T	T	C	C	G	C	C	T	G	C	G	C	T	C	G	A	T	G	G	C	C	G	T	G	A	T	G	T	A	C	T	C	G	G	T	T	C	T	G	C	G	C	C	G	A	C	A	G	G
G	G	G	G	C	C	G	C	C	T	T	C	G	C	C	A	C	C	G	G	T	A	T	T	C	C	T	C	C	A	G	A	T	C	T	C	T	A	C	G	C	A	T	T	T	C	A	C	C	G
C	C	C	T	C	C	A	T	C	A	G	G	C	A	G	C	T	T	C	C	C	A	G	A	C	A	T	T	A	C	T	C	A	C	C	C	G	T	C	C	G	C	C	A	C	T	C	G	T	C
G	A	A	T	A	C	G	C	G	A	C	G	C	G	A	T	G	C	G	G	T	C	C	G	G	A	T	G	G	A	A	C	G	G	C	T	C	C	A	G	C	G	C	C	T	C	A	G	T	T
C	T	T	A	T	T	C	C	C	G	C	C	C	C	G	G	T	G	C	G	G	A	C	C	A	T	T	A	T	T	C	A	G	G	C	C	G	T	G	C	G	T	T	C	C	T	C	G	G	T
C	C	G	C	C	A	T	G	A	C	C	G	G	C	T	G	G	C	T	G	T	C	A	G	G	C	T	G	T	C	A	C	T	G	A	T	A	A	T	C	A	G	C	C	G	T	C	T	G	G
G	A	G	T	C	C	T	G	A	C	C	C	A	G	G	T	T	T	T	G	C	A	T	T	G	C	C	C	C	A	C	C	C	T	T	G	C	C	A	A	C	C	G	T	G	G	A	G	T	C
G	C	G	G	T	G	G	G	T	G	T	C	G	A	T	G	A	T	G	T	G	A	A	G	C	A	A	G	C	G	G	A	T	G	A	G	A	T	G	G	T	G	A	A	G	C	T	G	G	C
G	G	G	T	C	A	G	A	T	G	G	T	A	C	T	T	C	G	C	G	G	T	A	T	C	G	G	T	C	G	T	C	T	G	G	A	T	A	T	G	G	G	G	C	T	T	G	C	C	A
C	T	G	C	C	G	C	A	G	T	T	G	T	T	G	C	A	G	G	A	G	G	T	C	T	A	C	G	G	T	T	A	C	A	C	G	G	C	G	A	C	C	T	G	G	G	C	A	G	G
C	G	G	C	A	A	A	A	G	C	G	G	T	G	C	T	G	G	A	T	A	T	C	T	C	C	G	T	A	G	A	A	C	G	C	G	A	A	G	C	C	T	G	C	C	C	G	A	T	G
C	G	T	G	G	T	A	A	G	C	A	A	C	T	G	G	C	G	C	G	C	A	G	C	G	T	C	T	G	G	T	A	A	A	C	C	G	T	C	A	G	C	C	A	C	T	G	G	C	A
C	A	C	G	G	G	C	G	T	G	A	A	T	T	T	T	C	T	G	C	T	C	C	A	G	C	A	G	G	C	C	G	A	G	C	G	C	C	A	T	T	G	C	A	A	A	G	C	C	G
T	T	C	A	A	C	C	G	T	T	A	A	G	G	C	G	T	T	T	G	A	C	G	G	G	C	A	G	G	C	A	T	T	G	A	C	G	C	A	G	G	C	C	G	C	G	C	A	G	C
C	A	G	C	G	C	C	A	G	C	G	G	T	A	C	A	G	C	T	T	C	T	G	G	T	T	G	T	C	G	C	C	G	G	T	C	A	T	G	C	T	C	C	A	G	T	G	G	A	T
C	G	G	C	A	G	A	C	C	A	A	C	C	G	G	A	A	T	C	A	A	A	C	C	G	T	A	C	A	T	A	T	C	G	C	G	C	A	C	T	T	C	A	C	G	C	T	C	G	C
G	G	C	G	A	C	T	A	T	C	C	T	T	A	A	C	C	T	G	C	G	T	G	A	G	C	A	G	C	T	G	G	G	G	C	T	G	G	A	T	G	G	C	G	A	A	C	T	G	G
A	G	A	T	G	G	G	C	G	A	G	T	T	T	G	C	C	G	A	G	C	T	G	C	G	C	G	A	T	C	T	G	C	T	G	G	A	G	C	G	A	G	C	A	A	T	C	A	T	C
C	A	T	C	T	G	G	A	A	G	C	G	T	T	G	C	A	A	C	A	G	A	G	C	G	C	G	A	G	C	G	C	G	C	T	G	G	C	G	G	A	A	C	T	C	G	A	C	G	T
A	T	G	A	C	C	G	A	C	A	G	C	T	A	T	C	T	T	C	C	C	C	G	T	C	T	G	G	T	T	G	A	A	G	C	G	C	A	A	T	C	C	A	C	A	G	G	G	C	G
G	A	A	C	T	C	T	C	G	G	T	T	C	A	G	G	C	G	T	T	G	C	A	A	A	C	C	T	G	G	C	T	A	C	C	G	G	G	C	G	G	T	T	T	A	T	C	C	C	C
C	G	C	T	G	G	C	G	C	G	G	G	G	A	A	C	T	C	A	A	G	C	T	G	G	C	T	G	G	C	A	A	T	C	T	C	T	T	T	C	G	G	G	G	T	G	A	G	T	C
G	C	C	G	C	G	C	C	A	A	G	T	C	G	A	C	T	C	A	T	G	G	C	A	G	T	G	G	C	A	A	A	A	C	C	G	A	C	G	C	C	C	A	G	C	G	A	G	C	G
A	C	A	A	T	G	C	A	C	C	T	T	C	G	T	T	G	C	C	G	A	T	G	A	T	G	A	T	G	T	G	A	C	G	A	A	T	G	T	C	C	G	G	G	C	C	A	G	C	C
G	G	C	G	C	A	T	G	G	G	A	G	C	G	C	A	G	T	T	C	C	G	C	C	A	G	T	T	G	T	T	C	G	C	A	A	T	C	G	G	C	G	C	G	G	T	G	T	A	C
C	A	A	G	C	C	G	G	T	C	G	C	C	C	G	T	C	G	A	A	A	T	T	C	C	G	C	C	A	T	C	A	C	T	T	C	A	C	G	T	C	C	G	G	A	G	A	A	G	C
G	A	A	G	C	T	G	A	T	G	T	T	T	G	C	G	T	C	C	G	G	T	T	T	T	C	G	G	C	T	C	C	A	G	T	T	C	C	A	C	C	A	G	G	C	C	G	T	A	G
C	C	A	G	G	G	T	G	A	A	G	T	T	G	G	C	G	T	G	G	C	G	T	G	C	T	C	A	A	T	G	G	C	G	G	C	G	G	C	T	G	G	T	C	T	G	G	C	A	G
G	A	A	A	T	C	G	C	C	A	T	G	G	A	G	C	A	C	A	A	C	C	T	C	G	G	T	C	T	G	A	C	G	T	G	T	G	A	C	C	C	G	G	T	C	G	C	C	G	G
C	C	T	T	T	G	A	G	C	A	A	C	G	C	G	G	C	G	T	C	C	C	G	T	G	C	T	G	G	T	C	A	A	C	C	A	G	C	G	G	C	A	A	C	G	A	A	G	C	C
T	C	C	A	A	C	C	C	G	C	C	C	G	A	A	G	G	C	C	A	T	T	T	G	G	G	G	C	T	T	T	A	A	C	G	G	C	A	C	T	G	A	A	C	G	C	C	C	C	G
G	G	T	G	G	A	G	C	A	G	C	C	T	G	G	T	A	G	C	T	C	G	T	C	G	G	G	C	T	C	A	T	A	A	C	C	C	G	A	A	G	G	T	C	G	T	C	G	G	T
G	G	T	G	G	A	G	C	A	G	C	C	T	G	G	T	A	G	C	T	C	G	T	C	G	G	G	C	T	C	A	T	A	A	C	C	C	G	A	A	G	G	T	C	G	T	C	G	G	T
T	G	T	C	A	G	C	G	C	C	A	C	G	T	A	A	A	G	C	A	A	A	C	G	C	A	G	A	T	C	T	T	C	C	G	C	C	A	G	A	C	G	T	T	C	G	G	C	C	T
G	C	T	G	T	A	A	G	C	C	A	A	G	C	G	C	C	G	C	C	T	C	A	G	C	C	A	G	A	A	T	G	T	C	C	C	C	G	G	T	T	T	T	A	T	C	C	C	A	T
C	A	C	G	C	G	A	C	A	C	C	C	G	G	A	G	A	C	A	A	C	G	G	C	T	G	A	C	T	A	A	G	C	T	T	A	C	T	C	C	C	C	A	T	C	C	C	C	G	G
C	T	G	G	C	A	C	A	A	A	C	C	A	G	C	C	G	G	T	T	C	T	G	G	T	T	C	A	C	G	C	C	A	T	C	C	G	G	T	T	G	C	C	G	T	G	A	T	T	G
G	T	C	G	G	G	A	T	G	T	G	G	G	T	A	A	T	A	C	G	C	A	C	C	G	C	A	G	A	T	T	C	G	G	T	A	C	G	G	T	T	A	A	C	G	T	G	C	T	G
G	C	A	T	A	T	G	C	A	G	C	C	C	C	T	G	A	A	T	G	G	A	G	C	G	A	C	C	G	G	A	A	C	C	T	T	T	C	A	G	C	G	T	A	C	C	G	T	C	A
G	C	C	A	C	G	G	G	C	A	T	G	G	G	C	C	T	G	A	T	C	G	A	C	C	A	C	T	T	C	C	G	G	G	C	T	T	A	A	G	C	C	G	T	A	A	C	C	G	T
G	T	A	C	T	C	C	C	C	G	G	C	T	G	G	C	G	T	A	T	A	A	A	C	G	G	C	G	C	A	G	C	A	A	G	G	G	A	G	G	C	A	A	T	T	C	A	G	C	G
A	G	G	T	T	C	T	T	T	C	A	G	T	G	C	T	T	T	A	C	C	C	A	G	C	G	C	G	T	C	C	A	G	T	T	C	A	G	C	T	G	C	C	A	G	C	A	G	C	G
G	G	C	C	G	T	C	C	T	G	A	C	G	C	T	C	A	A	C	A	C	C	G	T	A	T	T	T	C	C	A	C	G	C	G	A	C	C	G	C	G	G	A	T	T	C	A	A	C	C
G	A	A	G	C	G	G	T	T	G	T	G	T	T	C	C	C	A	G	G	C	C	A	G	A	T	T	C	G	T	C	G	A	A	A	C	C	T	G	A	C	G	G	A	T	C	G	C	T	G
G	T	T	C	G	T	G	C	A	T	C	T	C	C	T	G	C	C	A	G	G	T	T	T	C	C	C	A	C	A	T	G	C	T	T	T	G	C	A	G	C	G	C	G	C	G	C	G	G	C
G	C	A	A	A	C	A	G	T	C	T	C	C	T	G	A	C	A	T	C	A	A	C	C	A	G	G	G	C	G	T	T	G	A	C	C	G	T	G	C	C	G	A	T	C	C	G	C	T	G
G	G	T	C	G	C	G	G	T	G	A	A	C	C	T	C	G	T	C	C	G	C	T	G	A	C	G	G	A	A	A	G	T	G	A	C	T	G	G	A	A	A	A	T	C	G	C	C	C	G
G	T	A	G	C	C	C	G	A	T	T	G	A	A	T	A	C	G	T	G	C	T	G	A	T	T	C	A	G	C	T	G	G	C	C	G	A	T	C	C	G	C	T	G	C	T	G	C	G	C
G	A	C	G	C	G	A	G	G	C	T	G	C	C	A	C	G	G	C	C	C	T	G	T	C	A	G	C	A	G	G	T	T	C	C	C	T	T	C	C	G	G	T	T	C	G	C	C	A	T
C	G	G	C	G	C	G	A	G	C	G	C	C	T	T	A	T	C	C	G	G	C	C	T	A	C	G	G	G	C	T	T	A	C	T	C	G	G	C	A	G	A	C	A	T	C	T	T	A	T
G	A	A	C	C	C	A	G	G	C	T	G	T	G	T	T	T	G	C	C	C	C	G	G	C	A	C	G	C	A	G	T	T	G	G	T	C	G	C	C	C	T	T	C	T	G	G	C	T	G
T	C	A	T	C	G	A	G	G	A	A	A	C	G	C	C	G	A	A	C	C	C	A	G	G	C	G	A	T	A	A	C	C	T	G	C	T	C	A	C	C	G	C	G	T	T	G	C	G	G
C	A	G	G	T	C	A	A	A	A	C	C	A	G	G	T	G	A	A	T	C	C	A	G	C	G	C	G	T	C	C	G	A	T	C	C	A	A	G	C	G	T	C	A	G	T	G	C	C	T
A	C	T	G	T	G	T	G	A	A	A	A	G	C	T	C	G	G	C	T	T	C	T	C	A	C	G	C	T	C	C	G	C	A	C	T	G	C	G	T	G	A	A	G	G	G	C	T	G	A
C	A	C	A	T	C	G	G	C	A	G	T	G	G	G	T	G	C	C	T	G	A	C	G	A	C	C	A	T	A	A	A	A	C	G	G	C	A	C	C	G	C	G	C	A	G	G	C	C	A
T	G	A	C	C	A	G	C	G	A	G	G	C	T	G	A	C	G	T	G	C	G	C	G	G	C	A	G	A	A	C	C	G	G	T	T	T	T	G	A	A	T	C	A	G	C	G	G	A	C
T	T	T	T	C	A	G	G	C	C	G	G	A	G	A	A	G	C	T	G	A	A	A	T	C	C	A	G	C	C	C	C	G	G	A	C	G	G	T	C	G	G	T	C	A	T	C	G	G	A
C	T	G	C	C	G	C	A	G	C	T	G	G	A	C	G	C	C	C	G	C	G	A	A	G	C	G	T	T	C	C	T	C	A	A	C	A	T	T	A	C	G	G	T	G	A	C	C	A	A
C	T	A	C	A	T	C	T	G	G	C	G	C	A	T	C	G	C	T	G	C	C	G	A	T	G	G	C	C	A	G	G	T	T	A	A	C	G	T	G	G	C	G	C	T	T	T	C	C	G
A	A	A	A	A	A	T	C	T	G	G	C	G	G	T	G	G	T	C	G	G	T	G	C	G	G	G	A	C	C	T	G	C	T	G	G	G	C	T	G	G	C	G	T	T	T	G	C	C	A
C	C	G	T	T	G	G	T	C	A	G	A	T	C	C	T	G	C	G	T	A	A	C	C	G	T	C	A	G	T	T	C	T	G	G	G	G	T	A	T	C	G	C	G	C	T	G	C	C	G
C	C	A	G	T	T	T	T	T	G	C	A	T	G	G	T	G	T	A	G	C	T	A	A	G	T	G	C	G	G	A	A	G	G	C	A	C	G	C	G	T	C	C	C	A	G	C	T	C	A
C	A	G	C	G	G	A	G	A	C	T	C	T	T	G	C	T	C	G	C	C	C	T	C	T	G	C	C	A	C	A	C	A	C	G	C	C	T	G	C	T	G	G	G	T	A	A	A	C	A
C	G	A	A	C	C	G	A	C	G	T	T	A	T	A	C	A	G	A	T	G	C	C	A	C	A	T	T	C	C	C	A	C	C	A	T	C	G	A	C	A	C	G	C	C	C	A	G	C	G
T	C	G	C	C	A	C	C	G	A	C	A	G	G	C	C	C	G	C	G	A	T	G	C	C	G	C	A	T	G	C	C	A	T	A	G	T	G	C	G	A	T	A	G	A	C	A	T	C	A
C	T	C	C	A	G	C	C	C	A	C	T	G	G	C	C	G	C	C	G	C	C	A	T	T	T	C	A	A	T	A	A	A	C	G	C	G	G	T	T	T	T	G	C	C	A	T	C	G	C
C	C	G	C	G	A	C	G	C	C	A	G	C	C	A	G	C	G	A	T	T	T	T	G	T	C	T	G	T	G	G	C	A	C	G	C	A	A	C	A	G	G	T	G	G	C	T	T	C	G
C	C	G	G	C	G	A	C	A	A	G	C	A	C	C	G	C	A	G	C	G	G	T	A	A	G	C	G	C	A	C	C	C	G	C	A	A	A	T	C	C	A	T	C	C	G	C	A	G	A
A	A	C	T	G	A	C	C	C	A	C	G	C	A	G	T	G	T	C	G	G	C	A	C	C	C	A	G	G	T	G	G	A	C	G	A	T	G	G	T	A	C	C	C	T	G	G	A	A	G
A	A	A	A	T	G	G	C	G	C	T	G	C	A	C	C	A	C	T	G	C	C	G	T	T	G	A	C	G	G	C	G	A	A	C	A	G	C	G	A	C	T	G	T	A	A	C	G	G	C
C	T	G	G	C	G	G	G	G	C	A	A	A	G	G	T	C	A	G	C	A	A	T	G	C	C	G	T	T	T	T	C	A	A	G	C	G	G	C	C	C	A	C	A	G	C	C	G	A	G
C	G	T	T	C	A	C	C	G	C	T	G	A	A	G	T	T	A	C	G	A	C	C	G	C	C	T	T	C	A	C	G	A	C	G	T	T	C	G	C	C	A	C	C	G	A	A	A	C	C
G	T	C	A	C	G	A	G	C	A	G	T	A	C	C	C	A	G	C	G	T	T	G	C	G	G	T	A	A	C	C	A	G	C	G	C	C	T	G	C	G	T	T	T	C	A	C	C	A	C
G	T	T	T	G	T	C	G	G	T	G	A	T	G	C	G	G	T	A	A	G	C	A	T	C	G	C	T	C	A	G	G	C	G	A	G	C	T	T	C	A	G	C	C	A	G	T	G	C	A
G	A	C	A	G	G	C	C	G	A	G	G	A	T	T	T	C	C	A	C	C	G	G	A	A	T	G	G	A	C	G	G	A	C	C	C	G	C	T	T	C	C	A	G	C	A	C	T	T	C
G	T	A	C	G	C	G	T	C	A	G	A	T	A	A	G	C	C	A	C	G	G	C	C	G	G	T	G	T	T	G	G	C	A	T	C	G	G	G	C	C	A	G	T	G	A	A	G	A	G
C	C	G	G	C	A	G	G	A	T	A	G	C	G	G	A	A	C	G	G	A	A	C	A	G	G	C	C	C	G	T	C	A	G	C	T	A	T	C	C	C	G	T	C	C	A	G	A	A	A
G	C	G	C	C	A	T	C	C	C	A	C	C	G	G	A	A	A	G	T	T	C	A	G	A	A	G	G	C	A	T	T	A	G	T	T	T	A	G	C	C	G	C	T	C	C	A	C	G	C
T	T	T	A	A	G	C	G	T	C	G	C	C	G	T	G	G	C	C	G	A	T	G	C	G	C	A	T	C	C	A	C	T	G	T	T	G	A	T	C	C	C	G	C	G	C	G	C	C	G
C	C	C	A	G	C	A	G	G	C	G	C	T	G	G	T	T	G	C	T	A	A	C	G	G	C	T	T	G	C	G	T	C	A	C	A	A	G	A	T	C	C	G	T	T	T	G	C	A	G
C	G	A	T	C	A	G	G	G	G	C	T	G	G	C	A	G	C	C	G	A	T	C	C	T	A	T	C	A	A	A	G	C	G	T	A	C	T	T	C	A	A	C	G	G	C	A	C	C	G
A	A	C	C	G	G	A	C	G	C	C	A	A	A	G	G	C	C	G	T	C	G	C	C	G	C	G	C	G	G	A	G	A	T	C	G	T	T	G	C	A	G	G	T	T	C	C	G	A	A
A	G	A	A	G	C	A	A	T	C	G	C	T	T	C	C	A	C	G	C	A	A	C	C	T	G	T	G	C	G	T	C	C	A	C	A	G	C	C	G	C	A	G	A	C	T	G	G	G	C
C	C	A	G	A	T	C	C	A	G	A	C	G	T	T	G	A	G	C	G	A	T	C	A	A	C	G	C	G	C	C	G	A	T	G	A	T	T	G	G	G	G	C	C	A	G	T	G	C	A
T	G	C	G	A	G	G	C	C	A	G	C	A	G	G	C	T	A	C	A	A	A	C	G	T	A	C	G	C	T	T	T	G	C	G	G	G	T	T	C	C	C	A	G	C	C	A	G	T	C
C	C	G	G	G	A	T	C	G	C	C	T	A	C	G	T	G	C	C	G	C	T	G	A	T	G	T	G	G	G	T	G	A	T	C	A	A	C	G	A	G	A	T	C	A	A	T	C	G	T
A	T	C	C	T	T	C	G	C	C	G	T	T	T	G	C	G	C	G	A	C	A	C	C	T	G	C	C	C	G	T	G	C	T	T	T	C	T	C	G	C	G	C	G	C	C	A	G	A	C
C	A	G	G	C	G	G	T	T	G	A	G	C	A	C	C	A	C	T	T	T	G	C	G	G	C	G	G	C	G	T	A	G	C	C	C	T	T	T	G	T	G	G	A	G	A	G	C	G	A
T	G	T	G	T	G	T	G	A	T	G	G	C	G	C	T	G	G	A	A	G	A	T	G	C	C	G	G	T	G	T	T	C	G	C	C	C	G	C	A	G	G	A	C	G	G	G	G	A	G
T	A	T	G	C	G	C	G	T	A	G	T	G	C	G	C	G	G	C	G	A	C	G	C	T	G	A	A	C	T	G	G	C	A	C	A	A	T	C	C	A	T	C	T	C	C	A	T	G	A
C	T	T	C	G	G	T	G	G	G	C	T	G	G	A	A	G	C	C	G	T	T	T	T	C	C	T	G	T	G	G	C	C	G	C	T	G	G	T	G	C	T	G	G	G	T	C	T	T	T
G	A	C	G	C	T	T	C	C	A	C	T	A	A	C	A	C	A	C	A	C	A	C	T	G	A	T	T	C	A	G	G	C	T	C	T	G	G	G	C	T	G	C	T	C	C	C	C	G	T
G	C	T	G	G	T	C	G	C	T	A	T	C	A	C	G	G	C	A	A	G	C	G	T	G	G	T	G	C	T	C	T	T	C	A	C	A	T	A	T	G	G	C	C	G	G	G	A	G	G
C	A	A	C	C	G	C	C	G	T	T	G	C	C	T	T	T	A	C	C	G	C	C	A	C	A	G	C	A	G	C	C	T	T	C	G	C	C	A	C	C	G	T	G	T	T	C	A	T	G
G	T	G	G	T	C	G	A	T	G	C	C	A	C	T	G	G	C	A	A	A	C	T	G	G	T	G	G	C	G	A	C	C	G	A	C	A	C	C	A	T	T	T	A	C	C	C	G	C	A
C	C	G	T	C	A	G	C	A	A	C	T	G	T	T	A	A	A	A	G	T	G	A	G	C	C	G	T	C	T	G	G	G	G	C	C	G	A	A	A	G	C	C	T	T	C	G	A	G	C
A	T	T	G	G	C	T	A	C	A	C	G	C	T	C	C	A	C	T	T	C	C	C	G	G	A	C	T	G	G	C	T	G	A	C	T	A	T	C	T	T	C	C	T	C	G	C	C	C	A
G	G	T	C	G	A	T	T	G	C	T	G	C	C	G	T	A	C	T	G	C	G	T	A	T	C	G	C	G	C	T	G	G	G	T	T	C	C	G	C	A	A	C	C	G	T	T	G	C	G
C	T	C	A	C	T	T	C	A	A	C	A	C	G	C	G	A	A	G	G	T	C	C	A	T	C	G	G	C	A	A	A	C	C	A	C	A	G	C	G	C	G	G	G	C	A	G	C	A	C
C	G	G	C	G	A	T	A	C	C	G	C	C	A	T	G	T	C	G	A	C	G	C	T	G	T	T	T	G	G	T	C	A	T	G	T	A	A	A	A	G	G	C	G	C	G	T	T	T	A
G	A	T	G	A	G	A	T	A	A	A	C	C	G	T	C	T	G	C	G	C	T	A	T	A	A	C	T	G	G	C	A	G	G	A	G	A	G	C	C	G	C	C	C	C	T	C	C	G	C
G	C	C	A	G	T	C	G	T	G	C	G	C	A	T	G	C	A	C	C	A	C	A	T	C	A	G	G	A	C	G	C	C	A	G	A	A	T	G	G	G	T	C	A	A	G	C	C	C	G
A	C	C	A	G	A	C	G	C	T	G	G	A	C	A	C	C	G	T	G	G	T	G	C	C	A	G	T	T	A	T	C	G	C	C	G	C	C	T	T	C	C	A	A	C	A	G	A	T	G
C	T	G	G	T	C	G	T	T	G	A	T	C	C	A	G	A	T	A	T	C	G	C	C	T	T	C	T	G	T	C	A	C	C	C	G	C	T	C	C	A	G	C	C	C	G	G	C	A	A
G	G	C	A	G	C	G	T	C	A	T	A	A	A	G	A	A	C	T	G	G	C	G	G	A	A	C	A	G	G	A	A	A	G	T	A	G	C	G	G	T	C	G	C	C	G	A	G	G	C
A	C	G	C	C	C	C	A	G	C	G	G	C	A	T	C	C	G	C	A	G	C	A	G	G	C	G	G	T	T	A	A	T	G	A	C	A	A	A	C	A	G	G	C	T	T	A	G	C	A
T	T	T	T	A	A	C	G	A	G	C	G	C	C	T	G	C	T	C	G	C	T	G	C	C	G	T	G	C	G	G	G	T	A	A	C	C	T	T	A	A	G	C	G	G	C	A	C	C	G
C	A	A	G	C	G	C	C	G	A	T	G	T	T	C	G	A	C	G	C	C	A	T	T	A	G	C	T	A	T	C	T	G	G	T	G	C	T	G	G	C	A	G	G	G	C	T	G	T	G
C	A	G	A	T	A	A	A	T	C	A	C	C	G	G	T	A	C	G	C	C	C	G	C	C	C	A	G	C	T	C	A	T	C	A	C	C	A	G	C	C	C	A	G	C	C	A	G	T	G
G	A	G	T	G	A	C	G	T	C	C	G	G	C	C	A	T	C	C	G	G	T	C	A	A	T	C	C	C	C	T	G	C	T	C	G	G	T	G	C	A	A	A	G	G	T	C	C	T	T
G	T	G	A	A	G	T	G	C	T	G	C	A	C	A	C	G	C	A	G	G	G	C	G	A	A	G	C	C	G	G	G	C	T	G	A	A	G	C	G	G	G	T	G	G	T	G	A	A	A
G	C	A	T	G	A	G	A	C	C	A	G	A	C	A	T	G	C	G	T	A	C	A	A	C	G	C	G	C	A	G	G	G	G	C	T	G	G	C	G	A	A	C	C	G	C	T	G	T	A
G	T	G	A	A	C	G	G	G	A	C	C	T	G	A	C	G	G	G	C	T	G	G	A	T	G	T	C	G	C	T	G	T	C	A	C	G	G	A	A	A	C	C	G	C	A	A	G	T	G
T	T	A	C	T	G	A	C	A	G	C	A	A	A	G	C	C	T	T	C	C	G	G	C	A	C	A	C	C	T	G	C	C	G	G	G	C	G	C	A	A	C	A	G	C	C	A	C	C	A
G	A	T	G	A	C	A	A	A	T	C	G	G	C	G	G	A	A	A	A	C	G	C	C	G	C	C	G	C	C	A	T	G	A	C	G	C	C	T	G	A	G	G	T	C	G	G	T	G	T
C	T	C	T	T	T	G	C	C	T	A	C	C	T	G	A	T	A	G	C	G	C	A	G	C	A	T	C	A	G	T	T	T	C	A	C	C	G	C	C	C	C	G	T	C	C	A	G	C	G
A	G	T	C	G	T	T	G	C	C	G	C	T	G	A	A	G	T	G	C	T	G	C	C	G	C	C	T	G	C	G	C	C	C	A	T	T	T	G	C	C	C	T	G	G	T	T	T	T	C
C	A	A	T	C	A	C	C	A	C	A	T	C	C	G	G	G	T	C	G	A	G	C	A	T	C	A	G	A	C	C	A	C	G	G	G	C	G	A	T	G	G	C	G	A	T	A	C	G	C
C	G	T	A	C	T	C	A	G	G	G	C	C	T	T	G	G	C	C	C	G	G	C	T	A	A	C	C	C	A	A	T	C	G	C	C	A	G	C	A	A	C	A	G	C	A	C	C	G	C
G	G	A	C	G	C	A	C	G	A	A	G	T	G	C	A	C	G	T	C	G	C	T	T	G	C	G	C	C	C	C	A	A	C	G	C	A	T	C	A	G	T	T	T	C	G	G	G	A	T
C	T	T	C	A	A	C	A	C	A	G	G	C	C	G	G	T	C	C	C	G	T	C	T	C	C	C	G	A	T	G	C	C	A	G	C	A	C	A	G	A	T	C	G	C	A	C	T	T	A
C	A	C	T	C	C	G	A	T	G	T	C	T	G	G	A	T	G	C	A	A	A	T	G	C	T	G	G	C	G	G	A	C	G	T	C	A	G	C	G	G	T	C	T	G	C	G	T	A	T
G	A	C	C	A	C	T	T	C	T	G	C	A	A	C	T	G	G	C	C	C	T	C	G	A	C	C	A	C	T	C	A	T	C	A	C	T	T	G	A	A	G	C	C	G	C	G	C	A	G
C	C	C	G	T	G	C	A	A	G	A	G	A	C	G	C	C	A	G	C	C	A	T	T	G	C	A	G	A	T	A	T	T	C	C	G	G	C	T	T	A	C	G	T	T	T	A	C	C	G
G	C	G	C	C	T	G	T	T	C	A	C	G	C	A	C	C	G	A	T	A	C	C	A	G	C	C	C	G	G	C	A	T	C	C	A	T	A	A	T	G	C	C	A	T	C	C	G	C	C
G	A	G	T	G	A	C	G	T	C	C	G	G	C	C	A	T	C	C	G	G	T	C	A	A	T	C	C	C	C	T	G	C	T	C	G	G	T	G	C	A	A	A	G	G	T	C	C	T	T
C	T	T	A	A	G	T	C	C	G	C	A	T	C	G	T	T	A	T	C	T	G	G	C	G	A	C	A	A	A	C	A	G	T	C	C	G	C	A	G	G	G	G	C	C	G	T	G	G	T
G	C	A	T	G	A	G	A	C	C	A	G	A	C	A	T	G	C	G	T	A	C	A	A	C	G	C	G	C	A	G	G	G	G	C	T	G	G	C	G	A	A	C	C	G	C	T	G	T	A
A	G	C	T	A	C	A	G	C	A	C	C	A	C	C	G	G	C	A	G	G	C	T	G	A	C	C	G	G	C	G	T	T	C	A	C	A	C	C	A	C	C	G	C	A	G	C	G	A	A
C	T	G	G	A	A	A	G	T	G	A	A	A	T	C	C	T	G	G	C	T	G	A	C	C	G	G	G	T	G	A	G	T	G	A	G	G	A	A	A	G	C	C	G	C	C	G	C	T	G
C	G	G	C	A	C	G	G	T	G	C	A	G	A	T	G	C	T	C	G	A	C	C	G	G	C	T	G	G	A	A	A	G	T	G	A	A	A	T	C	C	T	G	G	C	T	G	A	C	C
G	A	T	T	G	C	T	C	G	C	C	G	T	T	A	A	C	C	A	T	A	C	T	G	T	C	G	A	G	C	T	G	G	C	T	C	T	G	G	A	T	C	T	G	C	G	C	C	T	G
C	A	C	G	T	C	C	T	G	T	A	A	C	A	G	A	C	G	T	C	C	G	G	T	T	T	C	C	G	C	T	T	C	C	A	G	C	C	C	T	T	T	G	G	T	C	G	C	C	C
A	A	G	A	A	A	G	C	C	C	C	A	T	C	C	G	C	A	G	C	C	A	G	T	C	C	G	G	G	C	C	G	G	T	T	A	A	T	A	C	G	C	C	G	G	T	T	G	A	G
C	G	G	C	A	T	T	A	T	G	C	T	G	C	A	C	T	C	C	G	T	C	T	C	C	G	T	C	G	G	T	G	A	A	A	C	T	C	T	G	G	C	G	G	C	A	A	T	C	C
A	G	T	G	G	G	C	A	C	C	A	C	A	C	C	G	C	C	C	G	G	T	A	T	G	G	A	T	T	G	C	C	A	C	C	A	G	C	A	C	T	C	A	C	G	A	A	G	G	C
C	T	C	C	C	G	A	C	T	T	A	T	G	C	C	A	C	C	T	C	T	G	G	C	T	C	T	G	C	C	G	G	A	C	T	T	G	A	C	C	T	G	C	G	T	G	C	C	T	G
G	G	G	G	A	A	A	T	C	A	A	C	C	C	G	G	T	T	G	A	T	A	T	T	C	T	A	C	G	C	T	G	G	C	C	G	G	G	C	G	T	G	A	T	G	G	C	A	G	C
G	A	A	G	C	G	T	T	G	C	G	C	A	C	T	T	T	G	C	A	C	C	G	C	C	C	G	C	C	A	C	C	G	A	C	G	C	T	A	C	A	G	C	T	T	A	G	C	G	A
C	T	T	A	C	C	G	T	T	C	A	A	G	C	C	A	A	C	G	G	G	C	G	C	A	C	A	G	G	C	A	C	G	C	G	T	A	G	T	G	G	C	G	G	A	G	A	T	C	G
C	A	C	A	C	A	C	C	G	G	T	G	A	A	C	C	C	C	A	G	C	C	C	T	G	G	A	A	A	A	A	G	G	C	G	T	T	C	A	G	C	A	C	C	C	A	G	A	G	C
G	C	C	C	A	G	C	G	A	T	A	G	T	T	G	T	T	C	G	A	T	G	A	G	C	T	G	C	C	C	G	C	T	C	T	G	C	T	T	C	A	C	G	C	T	G	G	C	G	T
C	G	C	G	A	T	G	G	C	G	T	T	C	A	T	C	A	A	C	G	T	C	G	C	A	A	T	C	A	G	C	G	C	C	C	C	T	T	G	C	C	A	A	C	C	A	T	A	G	T
A	G	C	A	T	G	G	T	A	C	G	A	A	A	C	C	A	C	G	C	C	A	G	T	G	A	T	G	T	G	C	G	C	T	C	C	G	G	C	T	G	C	A	G	T	C	C	T	G	G
A	T	C	C	A	C	G	C	C	A	G	C	C	A	C	T	G	A	C	C	A	T	C	C	G	G	C	G	A	G	A	A	G	A	C	C	A	C	G	G	C	G	T	C	C	G	C	A	G	A
G	T	C	T	G	C	T	G	G	C	A	C	C	G	G	A	C	G	C	G	C	A	G	C	G	A	T	C	T	T	T	T	A	T	T	C	G	C	G	A	T	G	G	G	C	T	G	A	C	G
G	A	T	C	G	C	T	G	C	C	T	A	A	G	C	C	C	G	C	C	C	C	T	G	C	A	C	A	A	C	C	T	G	C	G	T	C	T	A	T	C	C	A	C	T	G	C	G	C	C
C	T	T	C	C	A	G	C	A	A	C	T	C	A	G	C	A	C	C	A	G	G	A	C	G	C	A	A	A	C	G	G	G	C	A	A	A	C	G	G	G	C	C	A	A	T	G	G	T	A
T	T	G	C	A	G	G	A	T	G	G	A	C	T	G	A	A	C	G	C	C	A	C	G	C	G	C	G	G	T	G	T	C	G	T	A	G	T	G	T	T	C	C	T	G	A	C	C	A	A
C	G	C	A	G	A	C	C	A	T	C	G	G	C	G	G	C	G	G	T	A	T	C	G	G	C	C	A	G	T	C	T	C	G	T	T	T	G	A	C	T	A	T	G	C	T	G	C	T	G
C	T	G	T	C	C	A	A	C	G	T	T	A	A	T	C	G	G	G	G	C	A	G	G	G	T	G	A	G	T	C	G	A	C	C	C	C	T	A	A	G	G	C	G	A	G	G	C	C	G
G	G	T	G	G	T	C	C	C	A	C	C	T	G	A	C	C	C	C	A	T	G	C	C	G	A	A	C	T	C	A	G	A	A	G	T	G	A	A	A	C	G	C	C	G	T	A	G	C	G
G	A	C	G	A	C	G	A	T	C	G	C	G	C	C	A	A	T	G	G	C	T	G	T	A	T	C	C	G	C	T	C	G	C	T	G	G	A	A	C	A	C	G	C	C	T	A	C	A	G
C	C	A	A	C	G	T	G	A	A	C	T	T	C	C	A	C	G	G	C	C	T	G	C	G	C	T	A	C	G	T	C	T	C	A	G	A	A	C	G	C	T	G	C	G	A	A	C	T	G
C	G	A	A	A	A	C	G	C	G	C	A	G	C	T	C	T	T	C	G	C	C	C	G	C	T	T	C	A	G	T	C	A	G	C	G	T	C	A	C	C	G	T	G	C	G	G	T	T	A
G	G	C	G	C	G	T	G	T	G	C	G	G	C	G	G	T	T	G	C	A	G	T	A	G	G	G	A	T	T	C	A	G	C	A	A	G	G	T	T	T	G	C	T	G	G	C	C	G	A
C	G	C	A	G	T	A	G	A	A	G	C	G	A	T	A	C	G	T	G	T	G	C	C	G	C	A	T	C	C	G	G	T	A	C	G	C	G	G	C	A	C	C	G	T	T	T	C	G	T
C	G	C	C	T	G	C	C	G	A	T	T	G	G	T	C	G	C	A	A	C	G	C	T	G	T	G	G	C	G	T	G	G	A	T	T	G	A	G	C	A	C	T	G	G	C	T	T	G	A
G	C	A	T	A	C	G	C	C	C	G	G	C	T	G	G	A	G	T	C	G	G	T	G	T	A	A	C	G	T	T	G	C	C	G	G	A	T	G	C	G	G	T	G	C	T	G	C	G	C
G	C	T	C	A	A	C	T	T	C	C	T	G	G	T	G	C	G	T	A	A	A	G	C	G	C	G	T	T	T	A	C	C	G	G	G	T	G	G	G	C	A	A	C	T	G	G	A	G	C
G	C	G	C	T	G	G	T	A	C	T	G	G	A	A	C	T	A	C	C	A	C	A	G	G	C	G	T	G	G	C	T	G	G	A	C	G	C	A	T	A	C	A	A	A	C	C	C	G	C
G	C	T	G	G	A	T	T	A	T	C	A	G	G	A	G	T	G	G	T	G	T	G	C	G	G	C	G	C	A	T	C	C	G	G	G	C	G	A	A	C	G	T	T	T	C	C	C	G	G
C	T	G	C	T	C	C	A	G	C	G	T	C	T	G	C	T	G	C	A	C	A	C	A	A	C	C	C	C	A	G	T	A	A	A	T	A	T	C	G	T	C	G	A	G	G	G	C	C	G
C	A	G	C	A	G	C	C	C	T	T	T	T	A	G	A	T	C	T	G	A	T	T	G	C	T	G	T	T	C	C	A	G	C	A	C	G	C	C	G	A	T	G	G	C	C	T	C	G	C
C	G	A	A	A	G	C	G	T	T	T	G	T	T	G	A	A	T	C	G	G	T	G	C	G	G	G	C	A	G	A	A	C	A	C	C	C	C	G	A	T	G	C	C	C	G	G	C	A	C
G	C	A	T	T	A	A	C	G	G	T	A	A	C	T	T	C	C	C	C	G	C	C	C	C	G	G	A	A	C	G	C	T	T	C	A	C	C	C	G	T	C	C	A	G	G	C	G	T	G
C	G	C	C	G	G	T	C	A	C	A	A	G	A	A	G	G	G	G	A	A	A	G	C	T	G	G	C	A	G	C	A	A	G	G	T	G	C	G	G	T	A	C	T	G	G	T	T	T	C
A	G	A	T	A	A	C	G	A	G	T	T	G	G	C	A	G	A	C	A	C	A	G	C	G	C	G	A	C	A	A	C	C	G	G	A	C	G	C	C	C	G	C	C	G	C	C	C	A	T
C	G	A	T	C	A	C	C	C	G	A	A	T	A	C	C	G	C	A	G	G	C	A	T	C	G	G	C	G	C	A	T	A	G	C	T	G	G	T	T	G	A	G	C	A	G	C	G	T	G
G	G	T	A	A	A	G	G	C	G	A	C	A	T	T	G	C	C	C	C	A	G	C	C	C	G	C	C	A	G	C	C	A	G	G	C	A	A	A	G	A	C	T	T	T	C	G	G	A	C
A	C	A	G	C	G	G	G	A	T	T	A	A	G	A	T	G	C	G	C	G	C	C	G	G	A	A	A	C	C	C	C	T	G	C	G	G	T	C	A	G	G	T	A	G	A	T	G	G	C
C	A	C	T	G	C	A	C	C	A	T	C	C	A	G	C	G	G	C	G	T	T	C	G	T	C	T	T	T	T	T	T	C	T	C	C	G	C	C	G	T	C	G	G	T	T	T	T	G	G
C	C	G	C	C	T	C	A	C	C	A	T	T	T	T	T	C	G	C	T	T	T	C	A	G	C	C	A	C	G	C	C	G	A	A	A	G	A	C	G	C	T	C	G	C	T	G	T	C	G
T	T	G	A	C	A	G	C	T	A	T	C	T	G	C	T	G	C	T	A	C	G	T	G	G	G	T	T	G	C	G	A	A	C	G	C	T	G	G	T	G	C	C	G	C	G	T	A	T	G
G	C	C	T	G	G	C	G	G	C	T	C	C	C	G	T	T	C	T	T	C	A	C	G	C	C	C	G	T	A	C	T	T	T	A	C	A	G	C	C	G	G	T	T	T	C	T	G	G	C
C	G	G	T	C	G	A	A	T	T	T	A	C	C	T	G	G	C	A	G	T	C	C	G	A	T	G	A	C	G	G	C	A	T	C	A	G	C	C	T	G	G	T	G	G	C	A	G	T	A
A	G	C	A	C	G	C	T	T	T	C	G	G	C	A	C	G	T	A	C	C	G	G	C	T	T	T	G	A	G	T	T	T	G	T	G	C	T	G	G	C	A	G	G	T	G	T	G	G	T
G	A	T	G	A	A	C	T	G	A	A	C	G	A	G	C	A	G	A	T	G	G	T	G	C	A	A	C	G	G	C	T	G	G	A	A	G	C	G	G	C	C	C	G	C	G	A	A	A	T
G	G	G	G	C	C	G	T	T	G	A	A	G	G	T	A	G	C	G	G	T	A	T	T	G	T	G	C	T	G	A	T	T	G	T	G	C	T	G	G	C	A	C	T	G	G	C	G	C	T
T	T	G	G	G	C	G	A	G	C	C	T	G	T	A	G	G	G	G	C	G	T	T	G	A	C	C	A	A	C	A	G	C	C	T	G	A	C	T	C	A	G	T	G	G	C	T	T	C	A
G	G	C	G	G	C	T	A	C	T	T	C	A	C	G	C	C	G	G	G	A	T	C	G	T	A	T	A	C	C	G	T	T	T	C	T	G	C	T	C	A	C	G	T	C	C	C	G	T	T
G	A	A	C	T	C	C	T	G	A	C	C	G	T	A	G	A	T	G	A	C	G	T	A	G	T	A	G	C	A	C	A	G	C	G	C	C	G	C	C	A	G	A	G	A	G	G	C	C	G
G	A	T	G	C	G	G	C	G	C	G	A	G	C	G	C	C	T	T	A	T	C	C	G	G	C	C	T	A	C	A	G	T	T	G	G	G	C	A	T	C	G	T	T	T	G	A	G	T	C
C	T	G	G	C	T	G	T	G	C	C	G	C	C	G	G	A	G	C	G	C	A	A	A	C	G	C	G	A	T	G	G	G	G	T	T	G	T	T	T	A	T	C	T	G	C	C	G	T	G
G	C	T	G	G	G	T	G	G	T	A	A	G	G	C	A	C	A	G	T	T	C	G	G	T	G	G	T	C	A	G	C	G	T	T	T	C	G	G	G	G	A	G	A	T	G	G	A	A	G
A	A	A	G	G	C	C	A	A	T	T	A	G	C	G	C	G	C	C	G	A	G	G	C	C	T	A	T	C	T	T	A	T	C	A	A	T	C	C	C	C	G	C	A	C	G	C	C	C	C
C	C	A	G	T	G	T	C	A	C	C	A	G	C	T	G	G	C	T	G	C	C	G	G	A	A	G	C	G	C	G	G	A	T	C	G	C	C	T	C	C	A	C	C	A	T	C	A	G	T
T	A	A	A	T	G	C	A	C	A	T	C	G	T	C	G	T	C	A	T	C	T	G	C	C	A	G	T	A	C	C	A	G	C	G	T	C	C	C	G	A	C	G	C	C	A	G	C	G	C
C	T	G	G	A	A	G	C	C	A	T	G	G	C	A	G	A	A	A	C	C	G	G	T	T	G	C	G	A	T	G	C	G	C	T	G	G	G	C	C	T	C	G	A	C	T	G	G	A	C
C	G	G	T	A	A	A	T	T	C	G	A	A	C	C	G	C	T	C	T	C	C	A	G	C	G	A	A	C	C	G	G	G	C	G	C	G	C	T	G	G	C	C	C	C	A	C	T	G	A
C	C	C	T	G	T	A	G	A	C	A	G	C	A	G	C	T	C	C	A	C	A	C	C	G	C	G	T	G	C	G	G	A	A	A	G	T	G	C	C	T	G	G	G	C	G	A	A	T	T
C	T	A	C	G	T	T	G	C	C	G	G	T	G	T	T	C	T	C	G	G	C	C	C	G	A	C	C	A	A	C	C	G	C	A	C	G	G	C	G	T	C	T	A	T	T	T	C	T	C
C	G	A	C	T	C	T	G	A	C	C	G	C	C	G	C	A	G	G	C	A	T	T	A	T	C	T	C	C	T	T	C	C	C	C	G	T	G	G	C	G	C	T	C	T	G	T	C	T	G
A	A	C	A	A	C	A	G	T	G	C	C	G	C	C	A	A	T	G	C	C	G	C	A	G	C	C	C	G	C	C	G	T	G	T	C	G	C	G	C	T	G	G	G	T	A	G	T	C	T
A	G	C	A	T	T	G	C	G	T	C	A	G	C	A	G	C	A	G	G	C	G	T	T	G	C	T	G	A	C	A	C	G	G	C	T	G	G	C	A	G	A	A	C	A	G	G	G	C	G
C	A	A	C	T	A	C	A	C	G	C	T	G	T	G	G	G	T	C	G	G	A	C	C	A	C	C	G	C	C	G	T	C	C	A	C	G	G	T	C	A	C	G	T	T	G	T	T	C	G
C	G	T	G	G	C	G	C	A	G	G	T	T	G	G	G	A	A	A	C	C	G	C	T	G	G	A	G	C	T	G	T	A	C	C	A	C	T	A	T	C	C	G	G	C	A	G	A	C	C
G	T	T	G	C	T	G	G	A	T	G	T	C	T	G	G	C	G	G	G	C	A	G	C	G	T	G	C	C	G	C	C	A	G	T	C	G	G	G	G	A	T	C	G	T	A	G	C	G	T
G	G	G	A	T	T	C	C	G	G	T	A	C	G	C	C	C	G	C	A	A	A	C	A	G	T	T	C	G	C	G	C	A	C	A	G	G	C	G	T	A	A	A	C	A	C	G	C	C	G
G	C	G	A	G	C	G	G	C	A	A	C	G	G	C	A	G	A	A	G	T	G	G	C	G	A	T	T	G	T	G	G	C	G	A	T	C	C	A	G	A	A	A	A	T	G	G	A	G	G
T	A	C	C	A	C	T	C	C	C	A	C	G	C	T	T	C	C	G	G	G	T	T	A	A	T	T	G	G	C	T	C	G	C	C	C	A	C	G	G	A	A	C	C	G	A	G	A	A	T
C	A	G	C	A	C	C	A	G	G	C	C	G	C	C	G	T	C	A	T	C	C	G	G	T	A	G	C	A	C	G	C	C	G	T	A	G	C	C	A	A	T	C	G	A	A	T	C	C	A
G	T	G	G	G	C	G	A	G	A	C	T	A	T	G	A	A	G	A	T	T	C	G	C	G	C	G	A	C	G	A	C	G	G	C	T	G	G	C	A	G	C	G	T	G	A	A	G	T	G
G	G	G	C	C	A	G	C	G	C	G	C	A	C	A	T	T	C	C	C	T	C	T	C	A	T	C	A	C	G	C	C	A	C	C	C	C	A	A	T	C	T	C	C	A	T	C	C	C	A
A	T	G	G	G	C	G	C	G	T	G	A	G	C	C	G	T	T	G	A	C	C	A	G	C	A	C	G	T	C	G	A	A	T	C	C	G	G	C	G	T	G	C	A	G	C	C	A	G	A
C	A	T	C	G	A	G	C	A	G	G	C	T	G	G	C	G	G	G	G	T	A	G	T	A	G	T	C	G	G	A	A	G	A	G	A	G	G	A	T	A	T	C	C	A	G	C	A	G	G
C	A	C	G	T	T	C	A	T	G	C	C	A	T	G	C	T	T	G	C	G	C	G	A	G	G	C	T	T	C	C	G	C	C	G	C	T	T	C	G	A	A	C	G	T	G	G	T	G	G
C	T	C	T	G	G	C	T	T	T	C	G	G	C	A	A	A	G	G	C	G	C	G	G	A	T	T	T	C	G	C	C	G	T	T	C	T	G	C	A	C	C	T	C	C	A	G	C	G	A
C	G	A	T	G	T	T	G	A	C	G	C	G	C	T	G	C	T	G	T	T	C	G	C	C	A	C	C	G	G	A	A	A	A	T	G	T	C	G	A	T	G	G	T	G	C	C	A	G	G
T	A	A	C	C	C	A	C	T	C	T	C	C	A	C	C	A	C	T	T	G	C	C	C	C	T	G	C	T	T	C	A	T	C	A	C	C	A	G	C	A	A	A	C	G	G	T	C	C	G
G	G	C	C	T	G	C	A	C	C	G	A	C	A	C	A	T	C	C	A	G	C	C	C	G	C	C	G	G	T	C	G	G	T	T	C	A	T	C	C	A	T	A	A	A	C	A	C	C	A
G	G	C	A	A	T	C	T	G	C	A	A	A	C	G	C	T	G	C	T	G	C	A	T	A	C	C	G	C	C	G	G	A	A	A	A	G	G	T	G	G	T	C	G	G	C	A	G	G	T
T	A	C	G	C	A	G	C	A	G	G	C	G	A	C	G	G	C	G	G	T	C	G	G	C	C	T	C	G	C	T	C	A	T	T	G	C	A	T	A	C	A	G	C	G	A	A	C	G	G
G	A	T	C	G	A	C	T	T	C	A	G	C	A	G	C	G	T	G	G	T	C	T	T	C	C	C	G	G	A	G	C	C	G	G	A	T	T	C	C	C	C	G	A	C	A	A	T	G	C
G	T	G	A	T	T	G	C	G	C	C	C	G	T	A	A	C	C	G	C	G	T	T	G	G	G	T	G	G	A	G	T	A	G	G	C	C	A	G	C	G	C	C	A	G	C	A	A	A	T
A	T	G	A	G	T	G	G	T	T	C	G	C	G	G	A	A	T	A	G	C	C	A	G	C	A	G	G	C	G	C	T	C	G	C	C	A	C	A	G	G	T	C	A	G	G	A	T	C	A
G	A	C	A	T	A	T	T	C	G	G	G	A	T	T	T	C	A	A	G	A	C	G	C	T	G	G	C	A	C	T	C	T	T	T	G	G	C	C	T	G	G	G	C	G	C	G	G	C	G
G	A	A	T	G	C	C	T	T	C	C	A	C	C	G	G	G	C	C	G	G	G	C	T	C	A	A	T	C	G	C	T	T	C	C	A	C	C	G	C	T	T	C	G	G	A	A	A	G	C
C	C	G	T	C	T	G	G	G	A	A	G	C	C	C	G	C	A	A	G	C	G	G	T	G	G	C	G	T	T	G	T	T	G	C	T	G	G	G	T	G	A	T	T	T	G	C	T	C	G
C	T	G	T	G	T	C	A	G	T	G	A	C	A	G	G	C	C	G	C	T	G	T	T	G	C	C	G	T	C	C	A	T	C	A	T	C	G	A	C	A	C	C	G	C	C	A	C	G	T
C	A	A	G	G	G	C	A	A	A	G	C	C	A	A	C	A	T	G	C	C	A	T	C	C	A	T	A	C	C	A	C	T	G	A	G	C	A	G	C	C	A	G	G	C	C	G	C	A	G
C	T	A	T	G	C	C	G	A	A	G	G	G	C	G	C	G	A	T	A	T	G	A	A	C	G	T	G	A	C	G	G	T	A	A	A	A	C	C	G	G	C	G	G	C	G	C	A	T	C
C	A	A	A	A	A	G	C	T	C	G	G	T	G	G	T	C	T	G	G	G	C	G	G	C	G	G	T	A	A	A	G	G	C	A	C	C	G	G	A	T	C	T	G	G	C	G	G	T	G
C	G	G	A	T	G	G	G	C	T	T	T	G	T	G	G	T	C	G	T	A	G	T	C	G	A	A	C	T	G	A	C	T	C	A	G	C	G	T	C	C	G	A	C	T	C	G	C	C	G
T	G	C	G	G	A	C	G	C	C	G	C	A	G	G	C	G	T	T	C	A	T	G	C	G	G	T	G	A	T	T	G	T	G	C	C	G	A	A	A	G	A	T	C	G	C	T	C	C	G
C	T	C	A	A	C	T	G	G	A	G	C	C	G	C	G	A	G	C	A	G	C	G	T	C	T	G	G	C	G	C	T	G	G	T	C	A	A	T	G	C	G	A	T	T	G	T	T	G	A
C	C	G	C	A	C	G	T	T	T	C	G	A	C	T	C	A	T	C	A	G	C	A	A	T	C	C	A	C	G	C	T	G	C	C	A	G	C	A	C	C	G	A	G	C	G	G	T	T	C
G	G	T	G	C	G	G	G	A	A	A	A	T	A	T	C	A	T	C	C	T	C	G	C	T	C	T	C	C	A	G	G	C	C	C	A	G	C	G	C	G	G	C	T	G	G	C	T	A	C
C	C	A	A	A	A	A	G	G	C	G	C	T	T	T	C	G	C	T	G	G	C	C	G	A	C	G	G	G	G	A	T	G	C	C	G	C	A	G	C	T	G	G	T	A	G	C	A	C	T
A	T	T	C	C	G	T	A	A	C	C	A	G	C	G	C	A	G	C	T	T	C	C	G	G	C	C	A	G	C	A	C	G	C	T	T	G	T	G	G	C	G	C	G	A	C	C	A	G	A
C	C	C	T	T	A	T	T	G	C	C	C	G	G	G	G	A	T	G	G	G	G	A	G	T	A	A	G	C	T	T	A	G	T	C	A	G	C	C	G	T	T	G	T	C	T	C	C	G	G
C	T	G	T	T	T	T	C	G	T	G	A	A	C	A	C	G	C	G	G	C	G	G	A	C	A	G	C	C	T	C	A	C	T	T	C	C	C	A	G	G	C	G	C	T	G	G	C	G	G
C	C	G	C	G	G	T	C	G	C	C	T	G	G	C	A	G	T	T	G	C	A	G	T	A	G	C	A	G	G	A	G	A	T	C	A	T	C	C	A	G	C	C	G	C	A	G	T	A	C
C	G	C	G	C	T	G	G	C	G	C	T	G	A	C	C	G	C	C	G	G	A	A	A	G	C	T	C	G	G	T	T	A	A	C	C	G	A	C	G	A	A	C	G	G	C	A	A	G	A
G	G	T	T	C	A	G	G	C	C	C	C	G	G	A	T	G	C	C	A	A	A	G	T	T	C	A	T	C	G	C	C	A	G	G	T	C	G	T	G	G	C	T	G	C	C	G	G	T	G
C	A	C	A	C	A	G	G	C	T	C	A	C	C	G	G	A	A	G	G	G	G	C	C	A	G	G	G	C	T	G	A	A	T	G	T	G	G	G	A	T	T	G	C	C	A	G	T	C	C
C	G	C	G	G	G	C	A	A	T	A	C	C	T	T	C	G	G	C	A	G	G	G	G	C	G	A	C	C	G	G	T	T	C	G	T	C	A	A	T	G	C	T	G	C	T	G	G	T	G
C	A	G	G	G	A	T	T	C	C	G	G	G	T	G	G	C	G	A	G	A	G	A	T	A	G	A	G	T	C	G	G	T	G	C	C	C	A	G	C	A	G	A	C	C	A	A	C	C	A
C	C	A	T	T	G	C	G	A	G	G	A	T	C	A	A	C	A	A	C	C	C	G	C	T	C	G	C	C	A	G	G	G	C	A	G	A	A	G	C	C	A	A	C	A	G	A	A	A	T
C	A	C	G	C	C	C	T	G	A	T	A	C	A	G	C	A	G	G	T	A	G	C	C	C	C	A	C	A	G	A	C	C	C	A	C	A	C	A	G	C	C	C	G	C	A	G	T	A	C
G	A	G	C	A	A	C	T	G	A	C	C	G	C	A	A	C	G	G	T	G	A	A	G	C	A	G	A	A	C	G	C	C	G	A	A	A	A	T	G	C	G	C	G	C	C	A	G	G	C
C	A	C	C	A	G	C	G	T	A	A	C	G	C	C	C	G	C	A	C	G	G	G	A	A	C	G	T	T	G	A	A	C	A	C	C	A	T	C	G	C	A	A	A	G	C	C	G	A	C
G	A	T	T	C	G	C	T	G	C	G	C	T	C	G	G	C	A	A	T	G	G	C	T	T	T	C	A	G	G	T	T	A	A	G	G	C	G	T	A	C	C	A	G	C	G	T	G	C	T
C	A	A	C	G	T	T	C	A	G	C	G	T	C	A	C	C	T	G	A	C	G	C	G	C	C	A	G	G	G	T	G	C	G	G	G	C	C	A	G	T	T	C	T	T	C	C	A	G	C
C	G	G	C	G	T	G	G	T	G	C	C	A	G	G	A	A	G	T	G	C	C	A	T	T	C	T	G	A	T	T	G	G	C	G	G	T	A	A	C	C	C	T	G	G	T	G	C	G	G
C	C	T	T	C	G	A	A	G	T	C	G	T	G	C	A	G	G	A	A	G	C	G	T	T	C	C	A	G	C	C	A	G	G	C	C	A	C	G	G	A	T	T	C	G	G	C	A	T	C
C	G	C	C	T	G	A	A	G	T	T	A	A	C	G	G	A	A	C	G	G	C	G	C	T	G	A	C	C	A	T	T	G	A	A	C	C	C	G	G	C	A	C	C	G	G	G	T	T	A
C	A	G	G	A	G	A	C	G	C	G	C	A	A	C	C	A	G	C	T	G	G	T	T	G	T	C	T	C	G	G	T	G	C	C	A	A	G	C	G	G	A	A	A	C	T	T	C	G	G
A	G	G	C	T	G	G	T	C	A	G	T	A	C	C	C	A	G	A	T	T	A	T	C	G	C	C	A	T	C	A	A	C	G	G	G	A	C	A	A	A	G	C	C	C	T	G	C	A	T
G	T	G	G	T	C	G	G	T	T	C	G	A	A	A	A	A	C	T	C	C	T	C	C	A	A	C	T	C	C	A	A	C	C	G	T	C	T	G	G	C	G	G	A	G	C	T	G	G	C
A	A	A	G	A	C	G	C	A	G	G	C	G	C	A	G	A	T	C	G	T	A	T	C	T	G	G	T	A	C	A	T	C	G	C	C	G	A	T	G	C	G	T	T	C	C	G	T	G	C
C	A	A	A	A	C	T	G	C	T	G	A	A	A	C	A	G	G	G	C	T	T	C	G	A	G	C	T	G	G	A	T	G	C	G	A	C	C	C	A	C	G	G	C	A	C	G	G	C	G
G	T	A	G	T	C	A	C	C	A	C	G	C	A	G	T	G	A	G	G	C	G	A	G	T	G	G	G	C	C	G	A	T	G	T	A	G	A	C	A	C	C	G	G	C	T	C	C	C	A
C	C	C	C	A	A	C	G	C	A	G	C	G	C	C	T	C	T	T	C	T	G	C	G	C	C	C	A	T	T	C	G	T	C	T	G	C	C	G	G	T	C	A	T	C	A	C	C	A	T
T	C	G	C	G	G	T	C	A	A	G	T	T	C	G	A	T	G	A	C	C	G	T	C	A	G	C	T	G	G	T	C	C	A	G	A	C	G	T	T	C	G	C	C	G	A	C	C	G	G
G	G	T	G	C	C	G	T	G	G	T	C	C	A	C	T	G	A	T	G	T	G	C	G	A	A	T	A	A	A	G	G	G	C	A	G	G	C	C	C	A	G	C	G	T	A	A	T	G	T
C	A	G	C	G	G	T	A	A	A	T	G	C	G	T	C	G	T	T	G	C	C	A	G	C	G	C	C	A	C	G	C	G	A	A	G	T	T	C	T	T	C	G	G	T	C	G	C	C	A
G	T	G	G	T	A	A	C	T	G	G	C	A	G	C	A	A	G	C	G	C	A	G	C	G	T	G	G	C	C	C	A	A	C	G	C	T	G	G	A	A	G	A	T	G	C	C	T	G	T
G	A	T	G	G	T	G	G	C	G	T	G	G	C	G	C	G	A	G	T	G	C	G	T	A	T	G	C	A	C	A	A	T	G	C	C	G	C	C	A	A	T	G	G	A	G	G	G	G	A
G	A	C	G	C	T	G	T	A	A	T	C	G	A	C	G	C	C	G	G	A	A	G	G	T	T	T	G	A	T	C	A	C	A	A	A	G	A	C	G	C	C	G	C	G	C	T	C	G	C
C	G	A	G	G	A	T	C	C	A	C	G	C	T	T	C	G	G	A	A	G	C	A	G	T	T	G	G	C	A	G	A	T	C	C	G	G	T	T	G	C	G	C	T	T	T	C	C	A	C
G	T	G	G	C	C	T	T	T	C	T	G	G	A	G	T	C	G	C	T	G	G	C	G	C	T	G	G	T	C	G	G	T	T	T	G	A	T	T	C	T	A	C	C	C	G	G	T	A	C
C	A	C	A	G	C	A	C	C	G	G	T	T	G	T	G	C	C	A	G	C	A	C	T	T	C	C	G	G	C	A	A	C	T	G	G	C	G	A	T	T	T	A	C	C	C	C	A	T	C
T	T	C	T	T	C	C	A	G	G	G	A	A	C	A	G	T	T	T	C	C	G	G	C	A	C	G	C	T	C	G	C	C	G	A	T	C	C	C	G	T	T	C	A	T	T	G	C	G	C
T	C	A	C	T	C	A	C	G	T	C	T	G	A	T	C	C	T	C	T	C	G	C	A	G	C	T	T	G	G	C	G	A	A	G	A	G	G	G	G	C	G	T	T	T	G	C	T	G	G
G	C	C	G	T	T	T	C	C	G	C	G	C	C	G	G	T	C	T	T	T	G	G	T	G	C	C	A	T	C	A	T	G	G	G	C	G	G	C	G	T	A	T	T	G	C	G	T	A	C
A	G	T	T	C	C	G	G	C	G	C	G	C	G	T	G	G	T	T	G	C	T	C	T	G	A	C	G	G	G	G	T	C	C	T	C	C	G	G	C	A	A	A	A	C	C	T	C	C	G
T	C	A	T	A	A	C	G	C	G	C	T	G	A	A	C	G	C	C	G	C	A	G	C	T	G	C	G	G	T	T	G	C	G	G	T	T	G	C	T	A	C	G	G	A	A	G	A	G	G
C	A	A	T	G	C	T	G	G	T	C	G	A	T	G	A	C	T	A	C	G	G	C	C	A	C	C	A	C	C	C	G	A	C	G	G	A	A	G	T	G	G	A	C	G	C	C	A	C	C
G	G	C	G	C	T	G	G	C	G	C	T	A	A	T	C	C	A	G	A	A	G	T	T	G	G	C	C	G	C	A	A	T	G	C	G	G	C	T	G	A	T	G	A	G	G	A	T	C	G
G	T	G	C	A	G	C	A	G	A	C	G	C	T	G	C	A	C	C	T	G	C	T	C	A	G	G	C	A	G	A	A	G	A	G	A	A	G	A	A	A	G	A	A	G	C	A	G	C	T
G	G	T	T	A	G	T	C	T	G	C	A	T	T	C	T	C	T	C	G	C	G	A	A	C	T	G	C	C	T	G	G	C	G	C	T	G	C	T	C	A	G	G	C	G	A	G	G	C	G
C	G	C	A	C	A	G	T	G	A	T	G	T	G	T	T	C	C	G	T	C	A	G	G	C	G	A	A	A	G	A	T	G	T	C	G	C	T	G	A	G	A	G	C	G	A	T	C	G	C
T	T	C	A	T	T	A	T	G	A	A	C	C	G	T	G	G	C	G	G	T	G	T	G	T	C	G	C	T	G	C	G	T	C	C	G	G	G	T	G	A	C	G	G	C	G	T	C	A	T
G	T	G	A	C	T	C	C	C	A	T	A	C	C	C	G	T	T	T	C	C	C	G	A	T	C	G	G	T	A	T	C	T	C	T	T	T	C	C	C	G	G	C	G	G	G	T	T	C	T
C	G	A	A	T	G	T	C	T	T	C	C	T	G	G	C	T	T	C	T	G	C	G	G	A	A	C	T	G	G	C	G	G	C	T	G	T	T	G	C	G	G	C	G	C	T	G	A	T	T
G	T	G	G	G	C	T	G	G	T	T	T	G	G	C	G	A	T	A	C	G	T	T	G	C	T	G	A	C	C	A	A	C	G	G	T	G	C	A	A	T	C	T	A	C	C	C	G	C	A
C	A	A	A	C	G	G	C	A	G	G	A	T	C	A	G	C	C	A	G	A	T	G	C	C	G	A	A	G	A	A	G	A	C	C	A	G	A	A	T	G	T	C	G	C	T	G	C	G	C
G	T	T	T	A	C	T	G	C	G	C	C	A	C	A	G	C	A	T	C	C	A	G	G	C	G	A	C	G	C	C	G	A	G	C	A	T	C	A	C	A	A	G	G	C	C	A	G	C	G
G	G	C	G	T	T	T	T	C	G	A	A	G	G	C	T	T	G	T	T	C	C	G	G	C	G	T	G	G	C	A	T	A	C	G	C	C	A	T	A	A	A	C	G	G	C	A	G	G	T
G	A	A	A	T	A	G	C	A	T	G	C	T	G	C	T	C	A	C	G	C	G	G	G	A	T	C	A	C	C	G	T	C	A	C	C	T	G	T	G	G	A	C	G	G	G	C	G	A	C
C	T	C	G	C	G	A	T	C	G	C	G	G	T	T	A	C	G	C	A	G	T	T	C	G	A	G	G	C	T	G	A	A	C	T	C	T	T	C	T	T	C	C	T	G	G	G	C	T	G
A	G	C	A	A	A	G	A	C	A	T	G	G	A	T	G	C	G	C	T	A	A	T	G	G	C	A	A	C	G	C	C	G	C	T	G	T	G	G	C	A	G	G	C	C	A	T	G	C	C
C	G	A	A	T	T	A	T	G	G	C	G	G	C	G	C	T	G	T	T	T	G	C	G	G	G	C	G	T	C	A	T	G	C	T	G	G	C	G	G	T	G	G	C	G	G	G	C	T	G
G	A	A	G	T	G	C	T	G	G	G	G	A	T	T	A	G	C	T	C	C	G	G	C	G	C	G	G	C	G	T	T	T	G	G	C	G	T	G	G	T	G	T	T	G	A	T	G	C	T
C	T	G	G	C	T	G	T	T	A	C	C	T	G	C	A	G	G	C	A	G	T	C	T	C	G	G	C	G	C	G	G	C	G	G	T	G	A	C	G	C	T	G	T	T	G	A	T	C	A
G	C	A	G	G	T	C	T	G	G	C	G	C	A	C	C	G	G	A	A	T	T	G	T	G	A	T	G	G	T	G	A	T	T	T	T	G	C	T	G	G	C	G	A	T	T	A	C	C	C
C	T	G	G	C	G	C	G	T	C	T	T	A	T	C	G	G	G	C	C	T	A	C	A	A	A	C	G	G	C	C	C	C	G	A	A	T	C	G	T	A	G	G	T	C	G	G	A	T	A
C	A	G	G	C	C	G	C	G	C	G	C	C	T	G	C	G	A	C	G	C	A	G	A	C	A	A	C	T	G	A	T	T	C	G	C	C	A	A	C	T	T	C	T	T	G	A	G	C	G
G	A	T	A	G	T	C	G	G	A	A	T	A	G	C	T	G	C	T	G	A	C	C	C	C	A	A	C	C	G	G	C	G	T	G	A	T	C	C	C	G	G	C	G	G	C	A	A	A	G
C	T	G	G	T	T	A	A	C	C	T	G	A	A	C	G	G	C	G	A	A	C	T	G	A	T	C	G	G	T	A	T	C	A	A	C	A	C	C	G	C	G	A	T	C	C	T	C	G	C
A	C	G	G	T	A	A	G	C	C	G	A	T	C	A	G	C	A	G	C	T	T	T	G	C	C	G	C	A	C	T	G	C	G	T	G	C	T	C	A	G	G	T	G	G	G	T	A	C	T
G	C	G	A	T	G	A	A	A	A	T	C	A	G	C	T	C	A	G	T	T	G	A	C	G	G	C	A	G	G	C	G	C	G	G	C	C	A	G	A	C	G	T	C	C	A	C	A	C	A
G	G	G	C	C	A	C	C	C	A	T	T	G	C	A	G	A	G	T	G	T	G	G	A	T	A	T	C	G	C	G	C	A	A	G	C	C	G	C	C	A	G	G	G	C	T	G	C	T	T
C	G	T	T	G	T	T	T	C	T	G	T	T	G	C	C	G	C	C	G	G	T	G	G	G	G	T	T	C	G	C	C	A	T	T	G	T	A	A	C	G	C	T	G	G	T	G	G	T	C
C	A	G	T	C	C	A	T	C	A	G	T	T	C	T	G	C	A	T	C	A	T	T	G	G	T	G	C	G	C	A	C	G	T	G	A	T	G	G	T	T	G	G	C	G	G	C	T	G	C
G	A	C	A	G	C	A	G	C	G	A	C	T	T	T	G	A	C	G	C	A	C	A	C	G	A	A	A	T	C	C	G	C	G	T	C	G	C	G	A	T	C	C	A	C	G	A	C	G	G
C	C	G	A	C	A	A	A	G	C	G	C	C	G	C	T	G	G	C	G	G	C	T	G	A	A	G	C	G	A	T	G	G	G	T	A	T	C	A	T	T	G	C	T	C	C	G	C	G	T
T	G	G	C	A	G	G	T	G	C	C	G	C	T	G	G	T	G	G	T	C	G	A	A	C	G	C	G	T	A	C	A	A	C	T	T	G	C	G	C	A	A	G	A	A	G	G	A	C	T
C	T	T	T	C	G	G	C	T	A	T	G	G	C	G	G	A	A	G	T	C	T	C	G	G	A	G	T	T	T	G	C	C	G	G	A	A	C	G	C	G	G	C	T	T	A	T	T	C	G
C	A	T	T	T	T	G	C	C	G	A	A	G	C	A	A	C	G	G	C	C	C	G	C	A	G	C	G	C	C	G	C	A	C	T	T	T	G	T	G	C	T	G	A	A	C	A	A	G	A
G	T	C	G	G	A	G	A	A	G	A	C	C	A	C	A	T	C	G	T	C	T	T	C	A	C	C	G	C	T	C	T	G	C	G	C	C	A	G	C	A	C	C	T	G	G	A	A	T	T
G	G	C	G	G	T	G	T	T	T	G	G	C	A	C	C	T	C	G	A	T	G	T	C	G	G	C	T	C	A	T	C	A	C	A	T	C	C	T	G	G	G	G	C	T	G	A	A	G	T
G	A	T	C	C	C	G	C	T	C	A	C	G	C	C	G	G	A	G	A	G	T	T	T	T	T	G	C	A	G	C	A	C	G	C	G	A	G	A	C	T	G	G	G	C	A	T	A	A	G
G	T	A	C	T	G	A	C	T	G	G	G	C	T	T	A	A	G	G	C	G	G	A	A	G	T	T	T	T	C	C	C	G	A	A	T	G	C	G	G	A	T	C	T	C	C	G	G	C	A
C	T	G	C	T	C	G	C	T	G	G	T	T	T	C	G	G	T	G	A	T	G	G	T	G	C	G	G	G	T	C	A	G	C	G	T	T	T	C	G	A	G	G	C	T	T	T	T	C	T
C	G	T	C	G	T	A	T	T	C	G	T	C	C	C	G	C	C	A	A	T	C	T	C	C	G	G	T	C	G	C	T	A	A	T	C	T	T	T	T	C	A	A	C	G	C	C	T	G	G
T	A	C	C	G	T	G	G	G	T	G	G	A	T	C	A	C	A	C	T	C	G	C	G	T	C	G	C	G	G	C	C	T	T	T	G	G	T	T	T	C	C	G	T	T	T	C	G	G	C
T	A	T	G	C	A	G	T	C	G	C	A	G	C	C	A	T	T	C	A	C	G	T	A	C	G	G	C	G	T	G	G	G	T	A	G	A	G	G	T	G	A	A	G	G	C	T	A	C	G
T	C	A	C	C	C	A	C	A	G	T	G	C	C	C	G	G	T	T	A	A	G	T	T	T	C	A	C	G	T	C	C	C	C	G	T	C	G	A	T	A	C	C	G	C	G	A	A	C	G
T	A	T	G	C	A	G	T	G	T	C	T	G	G	G	C	G	A	G	C	T	G	T	C	G	G	T	C	G	C	G	A	T	G	C	C	G	G	A	G	A	C	C	G	G	A	G	C	G	T
C	T	A	T	C	T	T	G	G	T	C	C	G	G	C	T	A	C	C	G	G	G	T	A	T	A	C	C	G	T	G	G	C	C	T	G	G	C	T	T	T	A	C	T	G	G	C	T	G	A
C	A	C	T	T	C	A	T	A	C	T	G	C	G	G	C	C	C	C	A	T	A	T	A	G	G	C	G	A	C	A	T	G	G	C	G	G	A	T	C	A	C	G	C	A	G	C	G	C	T
G	A	T	C	T	G	A	T	C	A	A	A	G	C	A	G	G	C	G	T	T	G	A	C	G	G	C	C	T	G	T	T	C	T	T	C	C	T	G	G	G	C	A	G	C	G	G	T	G	G
G	A	T	A	T	C	G	G	C	G	A	G	C	G	G	C	A	A	C	T	T	T	G	C	C	C	C	G	C	A	G	G	T	G	T	C	G	G	T	G	A	A	T	C	T	T	C	T	G	A
C	T	G	A	C	C	C	C	G	C	A	G	A	T	G	C	T	G	A	T	G	G	A	A	T	C	T	C	C	C	A	G	C	G	G	C	A	A	C	C	T	G	T	T	C	G	G	C	A	T
A	T	C	T	A	C	C	A	C	T	C	C	C	G	T	G	A	C	C	T	G	A	A	A	A	A	C	T	G	G	T	C	G	C	T	G	G	T	C	A	G	C	A	C	C	C	C	G	T	T
A	C	C	A	G	C	T	A	C	G	A	G	C	A	C	G	C	C	G	T	C	G	T	G	G	T	G	C	T	G	C	G	T	T	C	C	A	A	A	A	A	T	A	T	C	G	A	C	G	G
C	T	C	C	A	C	G	C	A	G	C	C	G	C	C	A	G	A	G	A	C	A	A	A	A	C	C	G	C	A	G	T	A	A	C	G	A	C	C	A	T	C	T	T	C	G	C	G	C	A
T	T	A	A	C	G	A	A	G	T	A	G	C	C	C	A	A	A	C	G	G	T	C	A	T	C	C	A	C	C	G	C	C	A	G	C	T	C	C	T	C	C	A	T	C	A	G	T	G	C
G	T	G	G	C	A	A	T	G	C	A	G	G	C	T	T	C	G	C	T	T	A	C	G	C	C	T	A	C	C	A	C	C	G	C	G	T	G	C	T	G	A	C	G	G	C	T	A	A	A
C	G	G	G	T	A	C	G	C	G	C	T	G	A	G	C	G	C	T	A	A	G	T	G	C	C	G	C	C	T	C	G	G	C	T	G	G	G	G	T	A	T	T	C	A	C	T	C	G	T
C	A	G	G	C	A	T	T	A	A	G	C	C	T	G	C	G	A	C	C	A	T	T	G	A	C	C	A	G	C	A	C	G	G	T	A	C	A	G	G	C	T	C	C	G	C	A	C	T	G
G	C	C	A	A	T	C	A	C	C	T	G	C	G	C	G	G	G	T	C	C	G	G	T	C	A	C	C	T	T	G	A	T	C	A	G	C	A	C	T	T	C	G	T	C	G	G	C	A	G
G	G	A	G	A	G	C	G	G	T	G	T	A	T	C	A	C	C	C	A	T	C	T	T	G	T	A	G	C	C	T	G	G	C	C	C	G	T	A	A	G	C	T	G	G	G	A	G	T	G
C	A	C	T	T	C	T	T	T	G	T	T	G	G	C	C	G	T	T	G	C	G	C	G	G	G	T	T	G	G	G	A	T	G	G	T	G	C	T	G	T	C	G	C	C	T	T	C	C	A
C	G	G	G	T	A	T	A	C	A	C	A	A	A	G	G	A	C	G	T	T	T	C	A	C	G	C	A	A	C	G	G	G	A	T	C	T	G	G	C	T	G	C	C	T	T	C	C	A	G
C	T	C	T	G	T	T	T	T	G	G	T	A	A	C	G	C	C	G	T	G	C	G	T	C	G	C	G	G	C	A	A	C	A	T	C	G	G	T	A	T	T	G	T	T	G	G	C	G	C
T	G	G	C	A	A	G	C	C	G	C	A	C	C	C	G	A	T	G	A	T	T	G	A	C	C	C	C	A	C	C	A	A	C	C	G	C	A	T	C	A	G	T	C	G	C	T	T	G	A
T	T	A	C	C	G	G	C	C	C	G	G	C	G	C	A	G	C	A	G	G	T	G	A	T	C	G	G	C	C	C	G	A	T	G	T	T	T	G	C	C	G	G	T	T	A	T	A	A	G
C	T	T	C	C	G	A	T	T	A	C	G	A	C	A	T	T	G	T	G	C	T	G	A	C	C	C	A	C	G	G	C	A	A	C	G	G	G	C	C	G	C	A	G	G	T	C	G	G	G
C	A	A	A	A	T	T	G	T	C	G	C	C	C	T	G	C	G	C	G	A	G	A	A	C	A	A	G	C	T	G	C	A	T	C	C	G	G	A	C	G	C	C	A	C	G	C	T	G	C
G	G	G	C	C	A	A	A	A	C	A	C	G	G	C	G	G	G	G	C	G	A	A	T	G	A	A	G	T	G	T	C	G	C	T	G	G	A	G	A	T	C	C	A	G	C	A	A	C	G
A	G	G	A	A	A	T	T	C	T	C	A	A	C	G	C	C	G	T	T	T	C	G	C	T	G	G	C	G	T	G	G	G	T	G	G	A	C	G	G	T	C	A	G	T	C	G	C	T	G
C	G	G	T	A	C	G	T	C	T	G	G	C	A	C	T	G	A	T	G	G	C	G	A	A	A	A	C	G	G	G	C	G	A	A	A	T	G	G	G	T	T	A	C	C	C	G	T	C	A
A	A	A	A	T	G	G	C	G	C	G	C	G	T	C	A	G	C	G	G	G	C	G	G	G	A	T	G	T	C	G	A	T	T	T	C	G	C	G	T	C	G	T	T	G	C	G	C	C	A
G	T	G	G	A	C	A	G	C	C	A	G	A	T	T	G	G	C	A	A	C	T	T	T	G	G	C	C	G	C	C	C	G	G	C	G	C	A	C	G	T	C	T	G	G	T	T	T	G	T
G	T	G	A	T	T	G	C	G	G	T	T	C	C	G	G	C	T	A	T	C	G	C	C	T	G	C	C	T	G	G	G	C	G	G	T	T	A	T	T	C	C	G	T	G	T	G	G	C	T
T	T	C	T	G	G	C	G	G	T	C	G	C	C	T	T	G	G	G	G	A	T	T	G	C	T	G	C	A	G	G	C	C	A	C	T	G	G	T	T	A	C	C	G	G	G	A	A	T	T
C	G	A	T	A	C	G	C	A	G	C	G	A	T	C	C	T	C	G	C	G	T	C	A	G	A	T	C	G	G	C	A	A	C	A	T	C	A	T	G	A	A	T	C	G	C	C	C	G	T
C	A	A	T	A	T	C	G	T	C	C	C	T	T	C	C	T	A	C	G	G	G	C	C	G	G	A	A	C	C	C	G	G	T	G	G	C	G	T	T	T	C	T	G	C	T	T	C	G	G
C	G	G	A	T	C	G	C	C	C	T	G	C	A	C	G	G	C	T	G	G	G	T	C	T	A	C	G	A	C	A	T	T	G	A	A	A	G	C	G	G	C	A	G	C	A	T	C	G	C
C	C	C	G	C	G	A	G	G	T	C	G	C	C	T	C	T	T	C	C	C	A	C	A	A	G	A	C	A	A	C	A	A	C	C	A	C	T	C	C	G	G	T	T	C	G	C	G	T	G
C	T	A	A	T	C	C	G	A	G	C	C	A	G	T	T	T	A	C	C	C	G	C	T	C	T	G	C	T	A	C	C	T	G	C	G	C	C	A	G	C	T	G	G	C	A	G	T	T	C
G	A	A	T	G	C	C	T	G	G	G	A	C	A	T	C	C	G	C	T	T	A	A	T	G	C	G	G	C	C	G	T	C	T	G	G	C	T	G	G	C	A	C	G	C	A	A	A	A	T
C	A	T	G	G	G	A	C	C	G	A	T	C	T	C	T	A	T	G	C	G	T	T	A	A	T	G	G	A	T	G	C	C	G	C	C	G	A	C	G	A	C	C	T	G	G	T	G	C	G
C	C	G	C	G	A	T	T	A	T	C	G	C	T	G	C	C	T	G	G	C	A	G	C	G	G	G	G	A	G	A	T	A	T	T	G	A	T	G	G	T	G	C	T	T	A	T	G	T	C
A	T	A	G	A	T	G	T	A	G	C	G	A	G	C	G	T	C	G	T	G	C	G	G	C	A	G	A	A	G	A	T	G	C	C	T	G	C	G	A	G	C	G	T	G	A	A	A	G	A
C	T	G	A	T	G	C	G	A	C	G	C	T	T	G	C	C	G	C	G	T	C	T	T	A	T	C	A	G	G	C	C	T	A	C	A	A	A	A	G	G	T	G	C	C	A	G	A	A	C
T	C	C	A	G	C	A	G	G	G	T	G	G	T	T	T	T	C	C	C	C	G	C	A	C	C	T	G	T	T	G	G	G	C	C	G	G	T	A	A	T	A	G	C	A	A	A	C	A	G
C	G	C	G	G	C	C	T	T	G	A	A	A	C	C	G	G	C	G	C	G	G	A	T	G	A	C	T	A	T	A	T	C	A	C	C	A	A	G	C	C	G	T	T	T	T	C	G	C	C
C	A	C	T	G	G	C	T	G	A	A	A	G	C	G	C	C	G	T	G	G	A	A	T	A	T	G	G	A	C	G	G	C	T	G	G	C	G	G	C	T	G	G	A	T	G	T	G	G	T
C	G	A	G	T	A	C	C	G	G	C	A	G	A	G	C	A	C	G	A	C	G	T	C	C	T	T	T	A	T	C	T	C	C	G	G	C	G	C	T	T	A	A	T	G	C	A	C	C	A
G	A	T	C	T	C	G	A	C	C	A	G	A	A	C	A	A	A	A	C	C	T	G	G	C	T	G	C	T	G	T	G	G	T	G	T	G	A	G	C	G	C	G	G	G	G	T	G	A	T
C	G	T	A	A	A	A	C	C	G	G	T	G	C	C	C	G	T	G	G	C	C	T	G	C	G	T	T	C	C	A	T	C	G	T	A	G	A	A	G	C	C	G	C	A	C	T	G	C	T
A	G	A	A	A	G	T	G	A	G	C	G	A	T	G	C	G	G	C	A	A	G	C	A	A	C	G	A	C	A	C	C	G	A	G	T	C	T	C	T	G	G	C	C	G	G	T	G	C	A
C	T	G	A	C	C	G	T	C	A	C	C	G	A	A	G	T	G	A	A	A	G	G	T	T	T	C	G	G	G	C	G	T	C	A	G	A	A	A	G	G	G	C	A	T	G	C	C	G	A
G	A	A	C	T	A	A	A	G	C	C	G	A	C	C	T	G	A	C	A	T	T	G	G	T	G	C	C	G	G	T	A	C	A	G	C	A	A	A	C	C	G	C	C	G	T	G	C	C	G
C	G	G	T	C	G	C	C	A	G	C	T	T	G	A	T	C	C	C	C	A	G	A	C	C	G	G	A	A	G	C	C	G	G	T	T	G	G	C	C	G	T	T	A	A	A	C	T	C	T
C	G	T	T	T	A	C	G	C	T	G	C	C	A	G	C	G	G	G	C	A	A	T	T	T	T	C	G	G	T	G	G	T	G	C	A	C	T	G	T	C	C	C	A	C	T	C	G	C	G
C	C	G	A	G	C	T	T	T	G	C	G	C	G	C	A	A	T	A	T	G	A	C	G	T	G	G	A	A	G	C	C	A	G	C	C	G	A	A	T	C	G	C	T	C	A	T	G	G	C
T	G	A	T	T	T	T	G	C	C	G	C	T	G	C	G	C	T	C	G	C	C	G	C	G	T	G	T	G	G	C	G	A	A	G	C	T	G	T	A	T	G	C	C	T	C	T	G	T	C
G	A	A	C	A	C	G	A	T	A	C	C	G	G	T	C	A	T	T	A	A	C	G	A	C	C	A	G	C	C	C	A	G	C	A	C	G	G	C	A	G	A	G	A	G	C	G	C	C	A
C	A	T	A	C	G	G	G	C	C	A	C	G	C	G	A	G	A	A	G	A	T	T	C	C	G	G	A	T	G	A	A	A	G	A	C	C	G	A	T	G	A	A	C	C	G	G	T	A	C
C	A	C	G	C	T	A	T	C	A	C	T	A	C	G	C	A	A	C	G	G	A	T	C	G	C	G	T	A	C	T	G	C	C	A	G	C	A	G	G	G	C	T	A	C	C	G	C	T	T
A	T	C	A	C	C	G	G	G	A	T	A	C	C	C	A	C	C	G	C	C	A	G	T	G	C	G	A	C	A	A	T	T	G	C	C	T	G	C	C	A	G	C	G	G	A	A	G	C	G
G	T	T	T	A	C	C	C	G	T	G	C	C	T	G	A	G	T	G	A	C	G	C	C	C	G	G	T	A	C	G	C	T	T	T	G	C	A	G	C	G	C	A	T	T	T	T	G	T	A
C	A	A	C	C	T	G	A	T	G	C	A	G	T	T	G	C	A	G	C	G	C	C	A	G	T	T	G	C	G	T	C	G	C	C	A	G	T	G	C	G	G	C	A	T	C	T	T	C	T
G	C	C	C	C	T	G	G	A	A	G	C	C	A	T	C	T	A	C	C	G	G	T	T	G	C	C	C	G	T	T	C	T	G	G	A	A	C	A	G	A	T	A	C	A	C	G	G	T	C
G	G	G	C	T	T	A	A	G	C	G	C	G	C	G	C	T	T	C	A	A	C	T	C	A	C	C	C	C	T	G	C	A	A	T	A	T	T	T	T	G	T	C	C	A	T	C	A	C	G
C	T	G	A	A	A	C	G	G	G	T	G	G	T	G	A	A	A	A	A	A	G	A	A	C	T	G	G	C	G	G	A	C	G	G	C	A	G	C	G	T	C	A	C	G	C	G	C	A	G
C	A	C	T	A	C	C	A	C	T	A	C	G	A	C	A	G	C	C	A	G	C	A	C	C	G	C	C	T	G	G	T	G	T	T	C	T	A	C	A	C	G	C	G	G	A	T	A	C	A
G	A	C	G	G	T	G	C	A	G	A	C	T	G	A	C	A	C	C	A	C	A	C	G	T	A	T	C	C	A	G	A	C	G	G	T	A	T	A	C	G	A	G	C	C	G	G	G	A	A
A	A	T	C	G	C	C	A	C	G	C	T	G	G	A	A	G	A	T	G	C	G	G	G	G	A	T	T	G	C	G	G	T	C	G	T	G	A	G	T	T	C	G	C	T	A	C	C	G	G
G	A	T	G	A	T	T	G	G	C	T	A	T	A	T	G	C	T	G	G	C	G	C	A	G	A	G	T	T	T	G	A	G	C	G	C	A	C	A	G	C	C	G	C	A	G	A	T	G	C
C	A	T	T	T	C	G	G	C	A	A	T	C	A	G	C	G	A	G	G	A	A	G	G	G	A	T	C	T	G	C	C	A	G	G	C	A	T	C	G	A	T	G	G	A	T	T	C	C	C
C	G	C	G	A	C	C	G	G	A	T	A	A	A	A	C	A	C	T	C	A	C	C	A	T	C	C	G	C	A	A	A	T	G	G	A	C	G	C	T	G	C	T	A	C	C	T	G	G	C
G	G	C	G	G	G	C	A	G	C	A	G	C	A	G	G	C	A	A	G	A	G	A	G	G	A	A	A	G	C	C	A	T	C	A	G	C	A	A	A	A	T	G	C	C	T	G	C	T	G
C	G	C	G	G	A	T	C	C	G	G	C	G	C	T	G	T	T	G	T	G	C	G	G	C	G	A	T	G	T	C	G	A	T	A	T	T	A	T	G	C	T	G	C	C	A	G	G	T	G
C	G	T	T	A	C	C	T	G	T	T	C	A	G	C	T	A	T	C	G	G	G	A	A	A	T	G	C	G	C	G	A	G	C	A	G	G	T	G	G	T	G	G	C	G	C	T	G	G	C
G	T	T	C	G	T	C	C	G	A	G	C	G	G	C	A	C	C	A	C	A	A	G	C	G	G	C	G	T	T	C	C	G	G	C	A	A	C	T	G	G	A	T	C	G	T	C	A	A	T
A	G	G	T	C	G	T	G	G	G	T	T	C	G	T	C	G	A	G	C	A	G	C	A	T	A	A	T	T	G	C	C	G	T	T	T	C	C	T	G	G	G	C	C	A	G	C	A	C	C
T	G	A	T	A	C	G	G	C	A	T	A	A	A	C	A	G	T	T	G	T	T	G	G	G	C	G	C	A	G	A	G	A	T	C	G	G	C	C	G	C	C	A	G	C	A	G	T	A	A
C	A	C	C	A	T	T	G	C	T	G	A	C	A	G	C	G	C	G	A	T	A	G	C	C	G	T	C	A	G	G	T	C	C	T	G	A	C	C	A	A	A	C	A	G	C	A	C	C	A
G	A	T	G	A	T	A	T	C	G	G	C	A	A	A	C	A	G	C	A	G	C	A	G	G	G	C	A	G	G	G	G	T	A	G	C	A	A	G	T	A	G	C	G	T	G	A	C	G	G
C	T	G	C	C	G	A	G	G	C	T	C	A	A	A	C	T	G	T	T	C	A	G	C	G	C	G	C	G	A	C	T	C	A	G	T	A	A	T	A	G	C	G	C	A	G	T	T	G	C
G	G	T	G	C	C	G	G	T	G	C	A	G	A	T	C	C	A	G	A	T	G	A	T	G	A	C	A	C	A	T	T	C	C	A	C	C	T	G	G	C	A	G	G	T	G	G	G	G	C
G	A	A	C	A	G	C	C	A	G	C	A	C	T	G	G	T	G	C	G	A	A	C	A	T	T	A	A	C	C	C	T	C	A	C	C	C	C	A	G	C	C	C	T	C	A	C	C	C	T
G	A	A	G	G	T	A	A	C	G	G	C	G	A	A	T	G	G	G	T	G	G	T	G	A	C	C	A	T	C	C	G	C	T	G	C	G	C	G	A	A	G	C	T	G	C	G	G	G	A
C	G	G	C	G	C	G	T	A	T	T	C	C	C	G	C	T	G	A	G	A	T	T	G	G	C	T	G	T	C	A	G	T	T	G	C	A	G	C	A	G	G	T	G	T	T	T	G	G	C
G	A	G	A	A	G	A	T	C	G	C	T	G	C	C	G	A	A	G	A	G	A	T	C	G	A	A	A	A	C	C	T	G	C	T	G	C	T	G	C	G	C	C	A	C	C	C	G	G	C
A	C	A	G	C	A	A	A	A	G	G	T	G	G	T	G	G	A	T	C	G	C	C	T	G	A	C	G	C	C	A	G	A	T	G	C	C	G	A	C	G	A	C	A	C	G	G	T	G	C
C	T	G	T	T	C	C	A	G	C	A	A	A	C	C	A	T	G	A	A	C	C	A	G	T	T	T	C	G	C	C	G	T	C	A	G	C	G	G	G	G	C	G	G	G	G	C	G	A	T
G	G	G	A	T	G	T	T	G	G	C	G	A	A	T	G	T	T	G	G	C	T	T	A	G	T	G	C	C	C	A	G	G	G	T	T	C	C	C	T	C	T	C	A	C	C	C	T	A	A
C	C	T	G	G	A	T	G	A	T	G	T	T	G	A	G	T	T	T	T	G	C	C	A	G	T	G	G	C	T	G	A	C	G	C	A	G	G	A	G	C	A	C	G	G	C	G	T	A	G
G	C	G	G	C	A	C	C	T	T	C	C	A	G	A	A	C	G	A	A	A	T	C	A	C	C	G	A	T	C	G	C	A	A	C	G	T	G	A	T	G	G	G	C	G	T	T	C	C	G
G	A	C	C	T	A	C	T	G	C	C	C	G	C	A	C	T	G	C	G	A	C	G	G	C	C	C	G	C	T	G	T	T	T	A	A	A	G	G	T	A	A	A	C	G	C	G	T	A	G
G	A	T	C	C	A	C	G	A	G	G	C	C	T	G	G	T	T	T	C	G	G	T	G	A	C	A	G	A	T	T	G	A	C	T	T	C	A	G	T	C	A	G	C	A	T	G	G	C	G
A	C	G	C	A	G	G	C	C	G	G	A	G	G	T	A	T	A	A	A	T	G	C	G	G	G	T	A	A	C	C	A	C	G	C	C	C	T	G	G	C	G	A	A	T	G	T	G	T	T
T	T	C	T	A	C	G	A	C	G	C	G	G	C	G	G	G	C	G	T	G	A	T	C	C	A	C	T	T	C	T	T	T	C	T	G	G	G	T	C	G	G	T	G	C	G	T	A	G	A
T	A	T	T	G	A	C	A	G	C	C	T	G	C	G	C	G	A	G	G	C	G	T	T	T	G	C	C	G	A	T	C	G	C	C	A	G	G	T	G	G	C	G	G	G	G	C	T	G	C
G	C	G	C	T	C	T	G	G	C	G	G	C	T	A	T	C	C	A	C	A	G	C	C	C	G	C	G	C	A	T	G	A	T	C	A	G	C	A	G	A	A	T	G	T	A	G	A	G	A
A	T	C	A	G	T	G	T	A	C	C	A	A	C	C	G	C	C	G	G	A	C	C	C	G	C	A	C	C	A	C	C	G	T	T	C	T	C	C	A	G	A	A	T	C	A	T	G	G	C
C	A	A	C	C	C	T	T	C	A	G	G	C	C	C	G	C	C	A	A	T	C	A	G	T	A	G	A	C	T	G	A	C	G	T	C	G	C	G	A	C	C	A	T	C	C	A	G	C	T
G	T	A	C	A	G	T	T	T	T	G	C	G	G	T	G	C	G	A	A	T	G	T	C	G	G	T	T	C	C	G	G	T	A	A	T	G	C	C	G	G	G	C	C	G	T	C	G	A	G
C	A	G	C	C	A	G	G	T	G	G	T	T	T	T	C	G	G	C	C	A	C	A	G	A	C	G	C	G	A	C	A	G	C	A	C	G	C	C	A	G	C	A	A	A	C	A	G	T	C
C	T	T	C	A	T	C	C	C	A	T	T	C	G	A	T	C	G	C	T	T	T	A	G	C	G	G	A	A	G	A	A	C	A	A	G	C	G	A	C	G	G	A	A	G	G	A	C	C	G
C	C	C	G	T	T	A	G	A	G	A	T	A	A	T	C	C	C	G	G	C	C	C	C	G	G	T	T	C	C	G	C	G	A	T	G	G	A	C	A	C	G	C	A	C	C	A	G	A	A
G	G	T	G	A	C	G	G	C	A	C	C	G	C	G	G	G	G	A	T	G	T	T	C	A	T	G	T	C	C	G	G	C	T	T	C	T	T	C	C	C	G	A	T	C	A	T	G	A	T
C	G	T	C	A	A	C	G	A	C	C	T	T	T	A	T	G	A	C	G	G	C	A	C	C	G	C	C	T	G	G	C	T	G	C	A	A	G	C	G	T	T	G	A	C	C	T	T	T	G
C	G	A	G	C	C	T	C	T	T	T	T	G	C	C	C	G	C	T	G	C	G	G	T	G	C	G	A	C	T	T	C	C	G	C	G	A	T	C	A	G	C	T	C	A	C	G	C	A	G
G	C	T	G	A	C	A	A	C	A	G	G	C	C	G	C	C	A	A	T	A	G	T	G	G	T	T	G	G	G	A	T	C	A	G	A	C	A	G	A	C	C	A	G	C	A	G	C	G	C
T	C	A	G	A	A	A	G	A	A	T	A	C	G	C	G	T	G	C	C	G	C	C	G	G	T	G	A	C	G	G	A	G	G	C	A	A	A	A	T	C	G	C	C	G	C	C	G	G	A
C	G	C	A	G	C	T	T	T	A	C	T	T	A	C	G	A	T	G	A	T	A	A	A	T	A	C	C	G	G	G	G	C	C	G	G	A	T	G	G	T	G	G	C	G	C	A	C	C	G
G	A	A	T	G	G	C	G	A	A	A	C	C	G	C	A	G	A	G	C	G	G	T	G	G	C	A	G	T	A	T	G	A	C	G	A	A	C	G	C	G	G	C	T	G	G	C	T	G	A
G	G	C	A	G	G	C	T	G	A	C	G	G	A	G	A	A	A	A	C	C	G	A	C	C	T	C	A	T	C	C	C	G	G	A	A	G	G	G	G	T	T	A	T	C	C	G	C	A	C
G	A	C	A	C	A	A	T	A	T	G	C	A	G	A	G	C	C	G	C	T	G	G	T	C	G	A	A	A	G	C	C	G	C	T	A	T	C	T	T	T	A	C	G	A	C	C	C	G	C
A	G	T	G	T	G	G	T	G	T	T	C	C	C	G	C	C	G	G	T	G	C	T	G	G	T	G	C	A	G	A	T	G	C	T	C	G	A	C	C	G	G	C	T	G	G	A	A	A	G
C	A	A	C	A	A	C	G	A	G	A	T	T	T	T	C	C	G	G	C	A	G	T	G	G	A	A	G	G	C	A	C	C	A	G	C	C	G	T	T	T	G	T	C	G	G	C	C	A	G
C	A	T	T	C	C	G	G	T	A	G	T	T	C	G	A	T	G	G	T	G	A	T	G	A	G	C	T	G	A	C	C	A	G	A	C	T	G	G	A	G	C	A	C	T	G	C	G	C	C
C	G	G	C	C	A	G	A	C	C	T	G	T	G	C	G	C	T	G	C	T	C	T	C	T	A	A	A	G	T	C	T	T	C	C	C	G	A	C	C	C	G	T	T	C	C	C	A	T	A
T	C	G	C	T	G	C	T	G	G	A	C	C	T	G	G	T	G	G	T	C	T	T	T	G	G	T	C	G	C	G	C	G	G	C	A	G	G	T	C	T	G	C	A	T	C	T	G	C	A
G	G	C	G	C	A	A	C	C	G	G	C	T	C	T	G	G	C	T	G	C	A	C	G	T	A	G	T	G	A	A	A	A	A	C	G	T	G	T	C	C	C	G	A	T	G	A	C	T	C
G	T	A	T	G	G	G	C	C	A	C	G	C	G	G	G	T	G	C	C	A	T	C	A	T	T	G	C	C	G	G	T	G	G	G	A	A	A	G	G	G	A	C	T	G	C	G	G	A	T
T	T	T	T	A	C	T	G	T	G	A	T	C	C	G	G	T	G	A	A	A	A	G	C	A	G	A	T	C	A	C	C	C	G	G	C	T	G	G	T	G	C	C	G	C	G	C	G	C	G
G	T	A	A	A	A	C	G	C	T	G	T	G	G	G	C	G	C	G	T	A	T	C	A	G	C	C	C	G	T	G	G	G	C	C	A	G	G	G	A	T	G	A	A	C	T	G	G	C	G
G	C	A	A	C	A	C	C	G	T	C	T	A	A	C	A	C	C	G	C	G	C	G	T	G	C	G	G	G	C	G	G	C	A	T	T	G	T	G	T	T	A	C	C	G	A	T	C	A	T
C	A	T	T	C	C	G	G	A	T	G	G	T	A	C	A	T	G	C	G	C	A	T	C	C	C	G	C	C	T	G	C	G	C	C	C	T	G	G	A	C	A	A	T	C	G	G	C	T	C
C	A	G	G	T	G	A	C	G	G	C	C	T	T	A	G	A	T	C	T	C	T	C	G	C	C	G	C	C	A	A	T	G	C	T	T	G	T	T	C	A	G	G	C	A	C	G	C	C	A
C	C	A	A	A	G	G	C	G	T	G	G	T	C	G	C	G	T	T	T	A	C	C	A	C	G	C	T	G	G	T	G	C	A	G	G	G	A	T	C	G	T	T	A	C	C	C	G	A	A
G	C	G	C	G	C	T	T	G	A	A	C	A	A	C	A	G	G	C	T	G	A	C	T	G	G	G	T	G	T	T	A	G	T	G	G	A	A	G	G	T	G	C	T	G	G	C	G	G	C
C	G	A	C	G	C	T	C	G	G	T	T	C	C	G	T	T	A	T	C	A	G	C	T	G	G	T	T	G	A	G	G	C	A	G	T	T	G	C	G	C	A	T	A	T	C	G	C	C	C
G	C	T	G	G	G	G	C	G	C	G	T	C	A	C	T	G	T	G	A	T	T	C	A	C	C	G	C	A	T	C	G	G	G	G	A	A	T	T	A	T	G	G	C	C	G	G	G	C	G
C	A	C	C	A	A	T	A	C	C	G	G	T	T	C	G	C	C	G	T	C	C	G	G	T	A	G	C	T	C	A	T	T	C	A	C	C	C	A	T	T	C	G	G	C	G	A	G	C	A
T	T	C	C	G	T	G	C	G	G	G	T	A	A	T	C	T	C	C	G	T	A	G	A	G	A	G	C	A	G	A	G	C	C	T	C	C	A	T	G	G	T	G	C	C	G	C	G	T	T
G	T	C	T	G	A	C	C	G	C	G	C	C	A	C	C	A	C	G	G	G	C	A	C	A	C	T	T	C	A	T	G	C	A	G	A	A	C	G	C	G	T	T	T	G	T	T	C	T	C
C	C	C	A	G	C	A	A	T	A	T	T	C	A	T	C	T	G	C	G	T	G	G	C	G	A	A	G	A	G	G	T	G	G	C	A	G	C	C	G	T	C	T	C	G	T	T	G	C	A
G	A	C	G	A	G	G	A	A	A	G	C	C	A	G	A	T	A	A	C	C	G	G	T	C	G	T	T	G	C	T	A	C	C	A	C	A	C	T	G	A	C	G	C	G	G	G	T	T	G
G	T	C	G	G	T	G	T	G	A	C	T	T	G	T	G	T	G	A	T	G	G	T	C	A	C	C	C	A	C	G	A	T	C	A	G	G	A	A	G	A	G	G	C	G	A	T	G	A	C
C	A	T	C	C	A	C	T	G	A	A	A	G	T	C	G	A	C	G	C	G	G	A	T	G	C	C	T	C	G	G	T	G	G	T	C	G	A	T	A	A	C	G	T	G	C	C	G	G	T
C	T	A	A	A	A	C	C	G	T	T	T	A	T	C	G	C	C	C	G	A	G	C	G	G	G	G	T	T	A	A	C	G	C	C	C	T	A	C	A	A	C	G	T	G	G	C	G	C	G
G	G	A	A	A	A	A	G	A	T	A	G	C	C	G	A	T	T	T	C	G	A	C	A	G	C	C	C	C	A	G	C	G	C	C	T	G	A	C	C	A	G	A	C	T	C	C	C	A	C
G	T	T	A	A	C	T	T	T	T	A	C	C	T	T	G	C	C	G	G	G	C	G	C	G	C	G	C	C	G	C	A	C	A	C	A	C	C	G	G	T	A	G	A	T	A	C	C	G	C
G	G	C	C	T	A	A	A	C	G	C	T	C	C	A	T	G	C	T	G	C	G	G	G	C	G	A	T	C	A	T	A	T	C	C	A	G	C	A	T	C	G	G	G	T	A	G	G	G	G
A	G	A	G	C	A	T	T	A	A	C	G	G	T	A	G	G	G	T	C	G	T	C	T	C	C	G	T	A	A	A	C	G	T	C	G	T	C	C	C	C	A	A	C	C	G	G	G	G	C
T	T	T	C	A	G	C	G	C	C	T	C	G	C	G	C	A	G	G	G	C	A	A	T	C	G	C	T	T	C	A	C	G	A	G	C	G	T	A	G	C	C	G	A	C	A	A	T	A	C
T	G	G	T	C	G	C	C	A	A	C	A	G	G	C	G	T	A	T	C	A	A	C	G	C	C	T	T	G	T	G	G	G	A	G	G	A	G	C	G	G	T	A	G	A	A	A	C	T	C
G	C	A	G	G	T	T	T	A	C	C	C	T	G	A	A	T	C	C	A	C	G	C	T	G	G	C	C	C	T	G	C	T	T	G	T	T	G	C	A	G	A	C	G	G	T	C	G	A	G
A	A	A	G	C	T	G	G	G	C	T	G	C	G	C	C	G	G	T	T	G	A	A	C	C	T	G	T	G	A	C	T	C	A	G	A	C	G	C	C	G	C	C	T	G	T	T	G	C	C
G	G	G	G	A	A	G	C	C	G	T	T	G	C	C	G	C	G	C	G	C	T	A	T	C	G	A	A	G	C	C	G	G	G	C	A	T	T	T	A	C	A	T	T	C	T	A	T	G	A
G	G	G	A	A	A	T	A	C	C	C	T	G	G	T	C	G	C	G	C	G	G	C	T	G	A	T	G	A	A	C	T	G	C	T	G	C	G	G	C	G	G	C	T	A	T	C	T	G	A
C	A	A	T	G	C	G	T	G	A	G	C	G	A	G	C	G	G	G	G	C	G	C	T	T	A	A	A	G	T	C	G	G	T	T	G	A	T	G	C	G	G	T	A	A	T	C	G	T	C
A	T	G	G	T	G	T	G	A	T	G	A	C	G	C	A	T	G	A	A	G	A	A	C	A	C	C	C	C	G	G	C	C	C	C	G	A	T	G	T	C	C	T	G	C	T	A	C	T	G
C	A	A	A	A	G	A	C	G	G	T	C	G	T	T	A	C	C	G	C	G	G	T	C	A	G	C	C	A	G	G	C	T	G	T	C	C	G	T	C	A	T	G	G	T	G	C	A	T	C
C	A	C	T	C	C	T	T	C	C	G	G	T	G	A	A	G	G	C	A	A	A	A	T	A	C	G	C	G	T	C	G	A	C	A	G	C	C	A	G	C	C	A	A	C	C	G	A	G	G
C	T	T	G	C	A	A	A	G	C	G	C	G	T	T	C	T	G	G	C	A	G	C	A	G	G	T	C	G	A	G	C	A	G	G	G	T	T	T	T	C	A	A	C	G	C	A	C	C	G
T	G	A	C	A	G	T	T	G	C	T	G	G	C	A	C	G	C	C	T	G	G	C	C	C	T	G	C	A	T	C	G	A	C	A	T	C	A	G	C	C	G	C	T	G	A	A	A	A	C
G	G	C	G	C	A	G	C	T	T	G	C	T	G	C	G	T	G	G	G	G	A	A	T	T	G	T	G	C	C	G	C	A	A	C	C	G	G	C	T	A	A	T	G	A	A	T	C	G	C
G	A	T	T	A	T	G	G	C	G	G	G	T	G	C	G	C	A	G	A	C	G	T	C	G	C	G	G	C	G	A	A	A	A	G	T	T	G	C	T	G	G	A	G	G	A	C	A	A	A
T	C	C	A	G	C	G	G	A	A	G	T	T	G	T	C	G	C	A	T	T	A	T	T	C	G	C	C	T	G	A	C	C	T	T	G	C	G	C	C	A	G	G	C	G	T	G	C	G	A
C	G	C	C	G	C	A	G	T	T	C	G	A	G	G	C	G	C	G	C	A	A	C	G	A	C	T	T	C	G	A	T	A	T	T	T	T	C	C	G	C	G	A	G	C	T	G	T	G	C
T	A	T	T	G	C	C	A	C	G	C	T	G	A	C	A	G	T	A	C	G	T	G	A	C	G	A	T	G	C	C	C	G	T	C	T	G	G	A	A	C	T	G	G	C	C	G	C	G	G
C	A	C	C	G	C	G	T	G	T	T	G	A	A	C	G	C	C	C	A	T	T	A	C	T	G	C	C	G	T	C	T	G	A	G	C	A	A	A	C	G	G	C	A	A	T	C	G	T	T
G	C	T	G	A	T	A	C	G	G	C	A	G	T	C	A	A	A	C	G	A	A	A	C	C	A	G	A	G	C	C	T	C	T	T	C	C	A	G	T	T	G	C	G	G	G	C	A	T	C
A	A	T	C	T	C	A	T	C	T	T	G	C	A	G	G	C	A	C	A	G	C	A	C	G	C	G	C	A	G	C	G	C	C	G	A	A	C	A	A	C	G	C	T	G	A	C	C	C	G
C	T	G	G	C	A	G	C	A	A	T	T	G	C	A	C	C	A	C	G	C	C	T	G	G	C	G	G	T	A	C	A	C	C	C	G	C	T	T	C	C	A	G	C	A	A	A	A	T	G
A	T	C	T	G	C	A	G	G	G	C	A	T	C	G	C	A	G	G	C	C	A	G	T	T	G	C	G	C	C	G	T	C	A	T	G	C	G	T	G	G	C	G	A	C	A	T	T	G	A
T	C	C	T	T	G	G	C	A	A	A	G	T	G	G	A	G	G	C	C	C	A	T	G	C	A	A	C	C	A	C	G	C	C	T	T	T	C	T	G	G	C	G	C	A	C	C	A	T	G
G	G	C	A	G	G	T	G	T	T	G	T	T	C	C	T	C	A	G	T	A	C	G	G	C	G	G	C	G	G	C	G	G	T	A	A	C	C	A	C	G	G	T	G	G	T	G	G	C	G
G	T	C	G	A	T	G	G	G	G	C	C	A	T	T	C	A	T	C	G	C	G	C	A	G	C	G	G	G	T	C	C	G	G	C	C	C	T	G	C	T	G	G	A	T	G	C	T	T	G
C	G	C	G	A	T	C	A	G	C	T	G	A	A	G	G	C	G	A	T	G	C	C	A	G	A	A	G	C	A	A	A	A	C	G	C	T	C	C	T	C	G	A	T	G	T	T	T	C	C
C	A	G	G	T	T	C	C	G	G	T	C	G	T	G	G	T	C	G	C	A	G	C	C	T	G	C	T	C	A	A	C	G	G	C	A	A	A	C	A	A	C	G	G	G	A	C	G	A	A
C	G	G	G	T	C	A	T	G	C	C	T	T	C	G	C	G	A	A	C	G	G	G	C	G	T	G	C	G	T	A	C	G	G	T	G	G	A	G	A	G	T	T	T	C	C	A	T	G	C
C	A	G	G	C	C	G	T	G	A	C	T	G	A	C	G	G	T	G	C	G	C	T	C	A	T	C	G	A	C	A	T	T	A	C	G	G	A	T	A	T	G	C	G	C	G	A	A	T	G
C	T	G	T	T	A	C	G	G	T	C	G	G	C	G	G	C	G	T	C	C	T	G	C	A	G	C	T	G	G	T	G	T	A	T	C	A	G	C	T	A	C	C	G	C	A	C	C	T	G
A	C	C	G	G	C	A	G	T	G	A	A	G	A	A	G	G	G	G	C	T	G	T	G	A	C	C	A	C	G	A	C	C	A	C	G	C	C	G	T	T	T	G	G	T	G	T	T	G	A
G	A	A	C	A	T	A	T	T	C	C	G	G	T	G	C	T	G	G	A	G	C	G	C	G	C	G	T	C	A	T	T	G	G	C	G	C	G	G	T	A	G	C	G	T	G	G	T	T	A
G	T	G	G	C	C	C	T	G	G	A	G	C	T	G	G	T	G	A	A	A	G	A	A	G	G	T	C	G	A	G	C	G	C	A	A	G	C	C	T	G	T	G	T	C	A	G	T	G	C
T	G	A	C	G	A	A	A	C	G	C	A	T	T	G	T	C	G	A	C	A	C	C	C	T	G	A	C	C	G	C	C	T	C	G	G	C	G	C	T	G	A	A	C	G	A	A	C	C	T
G	A	C	G	T	G	A	T	G	G	T	T	G	C	A	G	G	T	G	G	C	G	C	A	G	A	G	A	A	A	G	C	C	A	G	T	A	C	G	C	C	G	C	T	G	G	G	C	G	T
C	G	G	C	G	C	G	A	C	G	G	G	T	G	T	A	G	A	A	C	T	C	T	C	C	G	C	T	G	A	A	T	T	G	C	A	C	A	A	C	G	C	G	G	T	C	A	A	G	C
A	T	C	G	T	C	G	A	C	C	G	G	T	G	C	A	G	G	A	T	G	A	A	A	A	T	C	G	C	A	T	T	A	C	C	G	G	G	T	C	G	G	T	G	C	T	C	G	G	C
C	C	A	A	A	A	T	T	C	T	C	C	G	C	A	G	T	C	A	G	C	G	C	A	A	T	G	T	T	G	C	T	G	G	C	G	A	G	T	G	C	A	T	C	C	A	G	T	G	C
G	G	C	A	G	A	A	C	A	T	C	C	G	C	A	G	G	A	T	G	A	G	C	G	C	G	A	G	G	T	G	G	A	A	C	A	T	C	C	G	G	A	T	C	G	C	T	G	T	A
G	G	T	C	G	G	T	A	A	C	G	C	T	G	A	C	G	A	C	G	G	T	A	C	G	G	C	A	T	T	A	A	T	C	C	T	G	G	T	C	A	C	G	C	C	G	G	T	G	A
G	C	A	C	C	T	T	T	A	A	T	C	G	C	C	C	C	T	T	C	G	A	G	G	C	C	A	T	T	G	C	C	G	G	T	C	A	G	A	A	C	G	C	C	A	G	T	G	A	C
C	G	A	C	A	C	T	G	C	G	T	C	A	G	G	C	T	A	C	G	G	A	A	G	A	G	C	A	T	G	T	C	C	G	C	A	A	A	G	C	C	A	T	T	G	C	C	G	G	T
G	C	T	C	G	G	C	T	G	G	A	C	G	A	T	G	G	C	T	T	G	C	G	G	T	T	C	C	G	G	T	C	A	G	T	T	G	T	T	A	A	G	C	G	A	T	C	T	G	C
C	T	G	G	C	G	C	T	A	C	G	C	G	T	C	C	C	G	G	T	T	G	T	G	A	C	G	G	T	G	T	A	A	C	T	T	G	T	T	G	T	A	A	G	C	C	G	G	A	T
C	C	G	T	C	G	C	C	A	T	T	T	T	G	T	T	G	G	C	G	C	G	A	T	C	T	T	T	C	G	C	T	G	C	C	G	C	A	T	T	G	A	C	G	T	A	C	A	G	C
C	A	A	A	T	C	C	A	G	C	C	A	A	T	C	C	C	C	A	G	T	T	C	A	C	G	G	G	C	G	A	T	T	A	G	G	G	C	G	C	T	G	T	G	G	G	A	T	A	C
G	G	C	G	T	A	G	G	A	T	C	G	G	G	G	T	T	G	A	C	T	A	T	G	G	G	A	G	G	C	T	G	A	G	C	G	G	G	A	G	C	T	G	G	T	G	T	G	G	G
T	T	T	T	C	G	C	C	G	G	A	T	A	A	G	C	T	C	G	A	T	C	A	G	G	C	G	C	T	T	G	A	C	A	G	C	C	T	G	C	T	T	G	C	G	C	A	G	C	C
T	G	T	G	T	T	A	C	G	T	C	C	G	G	G	A	T	T	C	G	C	C	T	G	A	G	T	A	A	A	C	T	T	C	C	C	G	C	A	T	A	G	T	G	G	G	G	C	G	T
G	C	A	C	T	A	T	G	T	A	G	G	T	C	A	G	G	A	A	A	A	A	C	T	G	C	G	T	C	C	G	C	A	A	A	C	C	G	G	C	T	G	G	C	A	G	C	C	G	C
T	T	G	C	C	T	G	C	G	G	C	A	A	C	G	C	T	C	T	C	T	C	G	C	T	G	G	C	G	C	T	C	G	A	G	T	C	G	A	A	C	C	T	T	G	G	T	C	G	A
G	A	T	G	T	C	G	T	C	C	C	T	T	T	C	T	G	G	A	C	A	C	A	G	C	G	T	G	C	A	T	A	G	C	A	G	C	A	C	A	C	C	A	C	A	T	C	G	C	C
C	C	G	C	C	A	A	C	A	C	A	G	G	C	G	A	T	A	A	C	G	G	C	A	T	C	C	G	G	C	A	G	G	C	G	A	C	C	T	T	C	T	C	T	T	T	C	C	A	G
C	A	G	C	G	C	C	T	C	G	T	T	A	C	A	G	G	C	A	T	C	T	T	T	C	A	G	C	G	T	C	G	C	G	G	A	A	C	C	G	C	T	A	T	G	C	A	C	C	G
G	T	G	T	A	A	T	G	A	A	A	C	T	T	C	A	T	C	C	A	T	C	C	C	G	C	C	G	C	T	G	T	G	C	A	C	C	A	C	C	G	C	C	G	C	G	C	G	T	T
C	A	A	T	A	G	C	G	C	G	C	A	G	T	A	C	A	G	C	G	C	G	G	G	C	T	T	T	G	T	T	A	C	G	G	G	T	T	T	C	G	T	C	G	G	C	T	T	C	C
C	G	A	T	A	C	C	G	T	T	T	T	C	C	A	C	C	A	G	C	G	C	C	G	A	G	C	G	G	A	T	C	A	C	A	A	T	G	C	A	G	G	T	G	T	C	G	A	G	A
C	G	G	T	G	C	G	C	G	T	A	C	C	G	C	C	T	G	G	G	T	T	A	A	T	G	C	A	G	T	T	G	A	C	A	C	G	C	A	G	G	C	G	C	T	G	C	T	G	A
T	G	C	C	G	G	A	A	G	A	G	T	T	C	T	G	G	G	A	A	G	T	C	G	A	T	G	C	C	A	G	C	A	C	G	A	C	C	A	C	G	C	C	A	T	C	T	G	G	T
G	C	A	G	G	C	A	A	C	A	C	C	A	G	C	A	C	C	A	G	T	G	G	A	A	G	A	T	A	T	T	C	A	C	G	G	T	G	C	G	C	G	G	A	T	C	C	T	C	G
G	C	G	T	G	A	G	C	A	C	T	T	C	T	T	C	G	G	C	A	T	C	G	A	C	A	T	G	C	A	G	A	C	C	G	T	G	C	G	T	T	T	T	C	A	G	C	A	A	C
C	C	G	T	C	A	A	C	G	T	G	G	A	C	C	A	C	T	T	C	A	C	C	G	G	A	G	A	T	A	C	C	G	G	C	A	G	A	G	A	G	A	T	C	G	G	A	G	C	A
C	A	C	C	C	A	C	G	G	T	T	G	G	C	G	C	A	G	C	T	C	C	G	C	T	C	A	G	T	A	A	A	C	G	G	C	T	T	A	A	A	A	C	A	T	C	G	C	G	T
G	C	G	T	G	A	T	T	G	C	C	G	C	C	A	T	C	G	T	G	C	C	G	T	G	G	A	A	C	T	T	C	C	C	G	C	T	G	T	T	G	C	T	G	A	C	T	T	G	C
C	T	T	T	G	A	C	G	T	A	G	T	G	G	T	T	C	T	C	G	A	A	G	C	C	T	C	A	C	G	C	A	T	C	G	G	C	T	T	T	G	G	C	G	C	A	A	G	C	G
C	T	A	T	C	T	G	C	T	T	G	A	T	T	A	C	T	A	C	C	G	T	C	T	T	A	C	C	G	C	C	G	A	C	A	A	C	C	G	C	C	T	G	C	T	G	T	A	C	G
C	G	T	A	G	C	C	T	G	G	A	C	G	G	C	G	A	C	C	G	C	A	A	A	A	T	G	G	T	G	A	G	T	G	A	T	T	C	C	C	T	G	C	G	C	G	T	A	C	T
A	G	G	C	G	C	T	G	G	C	A	G	A	A	A	A	A	T	A	C	G	G	G	A	A	T	G	C	A	T	C	C	G	T	G	T	G	G	G	A	C	G	A	T	C	C	G	C	A	G
C	T	G	C	G	T	C	G	C	T	G	C	G	G	C	G	T	T	C	C	C	G	G	C	T	G	G	G	G	T	G	T	C	T	T	T	A	C	C	A	A	T	A	A	A	G	A	A	C	T
G	T	A	C	A	G	G	G	C	A	A	G	C	C	C	G	T	G	A	T	G	A	T	A	G	C	C	G	A	C	G	C	C	G	A	G	C	A	G	G	G	G	T	A	C	A	T	C	A	T
C	A	A	C	C	A	C	T	C	G	G	T	G	A	C	G	C	C	G	T	A	T	A	C	G	C	G	C	A	T	T	G	G	G	C	T	G	G	A	T	C	G	C	T	G	G	A	G	T	A
G	G	A	T	G	T	C	G	A	T	A	C	C	T	G	G	G	G	C	G	A	G	T	C	C	A	A	A	C	T	G	G	C	G	C	A	G	G	C	C	G	A	T	A	A	G	C	A	T	A
A	A	A	C	G	G	G	G	A	G	G	G	C	G	T	C	A	C	C	A	A	G	C	C	C	G	G	C	G	A	G	C	A	T	C	G	C	A	G	C	G	G	T	T	A	C	G	G	T	T
T	G	G	C	C	G	A	C	T	G	G	G	T	G	T	C	A	A	A	G	T	C	G	A	C	A	A	C	T	G	G	C	A	G	G	C	A	G	G	G	C	T	T	G	A	G	A	A	C	G
G	A	C	C	A	G	G	C	C	C	A	C	C	A	T	G	T	A	C	C	A	G	T	T	G	T	G	G	C	A	G	T	G	G	G	G	A	G	C	C	A	T	G	C	C	C	G	G	T	G
A	A	C	A	C	A	T	C	C	G	C	C	A	G	G	G	T	A	T	G	A	C	G	C	T	G	G	A	G	G	T	C	A	T	G	G	T	G	C	C	G	C	A	G	G	G	G	C	A	T
G	G	T	G	G	A	C	A	G	C	A	T	C	G	T	C	G	G	G	C	T	G	A	A	A	C	T	G	G	A	C	T	A	C	G	C	A	G	G	T	A	A	A	G	A	C	G	G	C	T
G	T	A	C	G	G	C	A	A	G	C	C	T	G	G	C	A	G	G	C	G	C	A	G	G	C	A	G	T	C	A	G	C	A	C	T	T	T	A	A	C	G	T	C	G	A	T	G	A	C
C	G	A	G	G	A	A	C	G	T	G	G	A	C	A	G	A	T	A	C	G	G	C	G	T	C	A	C	C	A	G	G	T	C	C	G	T	T	G	G	T	C	C	A	T	C	T	T	T	G
G	A	T	C	A	C	C	A	C	T	G	A	T	G	A	A	C	A	G	G	C	C	A	G	C	G	C	C	T	A	T	A	A	A	C	T	G	A	C	G	C	C	G	C	T	C	G	G	T	C
T	T	G	C	C	C	T	T	A	C	C	T	G	G	A	C	G	T	G	C	A	G	G	C	C	A	T	G	A	G	C	G	C	A	G	C	A	A	C	C	T	C	C	T	T	A	T	C	A	C
G	T	C	G	C	C	A	G	C	T	T	G	C	G	G	A	A	C	G	T	A	A	A	C	A	A	C	G	T	G	C	C	T	G	G	C	A	G	G	C	A	C	T	G	C	T	G	C	G	T
C	C	G	G	T	A	A	C	G	C	C	A	G	A	T	G	T	C	G	A	C	T	C	G	C	T	T	A	A	C	C	A	C	C	C	T	C	A	G	C	C	A	T	A	C	C	A	G	T	G
G	G	G	A	A	C	T	G	C	T	G	T	G	G	C	A	C	C	A	T	G	A	G	A	C	C	G	G	A	C	A	T	G	C	G	T	A	C	A	A	C	G	A	A	C	A	G	G	G	G
A	T	C	C	A	G	A	C	G	G	T	A	T	A	C	G	A	G	C	C	G	G	G	A	A	G	C	T	T	C	A	C	G	C	C	G	C	T	C	A	T	C	C	G	G	G	T	C	G	A
C	T	C	A	T	C	A	G	C	G	A	A	G	A	C	G	G	C	A	A	T	A	C	G	G	C	G	T	G	G	C	G	C	G	G	G	G	A	G	T	A	T	G	A	T	G	A	A	T	G
C	G	T	A	C	C	G	T	C	T	G	C	C	A	G	G	G	C	A	G	C	A	G	C	A	T	G	A	T	G	A	G	G	A	G	T	C	G	G	G	G	C	T	G	T	A	C	T	A	T
C	T	C	G	G	C	A	T	G	A	A	C	A	T	G	T	T	C	G	A	A	C	A	G	C	A	G	C	A	G	C	G	A	C	G	T	G	G	T	G	C	G	C	C	C	G	C	G	G	T
G	T	T	C	C	A	G	T	C	G	A	G	C	G	C	A	A	A	G	G	C	C	A	G	T	G	G	C	A	A	C	C	A	G	C	C	G	G	T	T	T	G	T	G	G	G	C	G	C	A
G	G	A	T	C	G	G	C	G	A	G	A	A	A	C	C	G	G	C	A	A	C	G	C	G	A	T	C	C	G	G	G	C	C	G	T	A	G	G	T	T	T	T	G	A	T	G	G	T	C
G	C	G	A	G	G	T	T	C	A	T	G	A	T	T	G	G	G	C	A	G	G	T	C	A	G	G	G	C	G	A	G	T	G	C	G	C	G	G	G	T	A	G	T	C	G	G	T	C	T
C	T	T	C	C	T	G	T	A	C	G	C	G	C	T	G	G	G	C	T	G	G	A	C	G	C	A	G	C	A	C	A	C	T	G	T	G	G	G	T	G	C	G	C	A	G	A	A	C	A
C	A	T	G	A	G	G	C	A	G	G	C	G	G	T	C	G	A	G	A	T	A	C	T	C	C	G	G	A	C	G	A	A	T	A	C	C	C	A	C	C	T	G	C	A	C	A	G	C	C
G	A	G	C	G	G	A	T	C	G	T	G	T	G	A	T	C	G	G	T	T	A	C	G	C	C	A	C	A	C	G	C	C	T	G	C	C	G	G	G	C	T	A	A	C	A	C	C	A	A
C	T	G	A	A	C	C	T	C	A	G	G	G	A	T	G	C	C	C	G	G	G	T	C	G	A	G	G	A	C	A	A	A	G	C	G	A	T	C	G	C	C	A	G	A	C	G	T	T	C
A	A	G	A	A	C	C	G	C	G	G	T	T	T	G	T	G	C	C	G	G	A	C	G	C	A	C	A	A	C	G	C	C	T	A	A	C	C	C	A	A	G	G	C	A	A	C	C	A	A
C	T	G	T	T	C	A	T	C	A	A	C	A	C	C	A	C	C	G	A	C	A	T	A	A	C	G	C	A	T	C	C	A	A	C	C	C	G	C	G	A	C	G	C	C	C	A	G	C	G
A	G	C	T	G	G	A	C	A	G	A	T	G	C	T	A	T	C	G	A	T	C	A	T	G	G	T	C	C	G	C	A	A	A	T	G	A	C	G	G	C	A	A	T	C	C	G	C	G	A
G	C	A	G	A	G	G	C	T	C	C	G	G	T	A	G	A	A	G	A	G	A	A	A	G	C	G	G	T	C	T	G	G	A	G	T	T	C	C	T	G	C	A	C	C	G	T	T	A	A
G	G	C	A	G	C	G	G	C	G	C	G	C	C	C	G	A	A	A	T	G	C	A	G	C	T	C	T	T	C	C	G	C	A	A	C	A	G	C	A	A	C	A	A	A	G	T	A	A	C
G	C	G	C	C	C	A	G	A	C	G	G	G	C	G	C	G	G	G	A	T	T	G	T	G	G	T	T	G	T	T	G	G	G	T	C	A	T	C	G	C	G	G	T	A	G	C	A	A	G
A	T	A	T	T	A	C	C	G	T	C	C	A	T	G	C	A	G	G	C	G	A	A	G	C	T	G	C	C	G	G	G	C	C	G	G	A	A	A	G	C	A	T	C	T	G	G	C	A	G
T	T	T	C	T	C	G	C	T	G	G	T	G	A	T	G	G	T	G	C	T	C	T	T	C	G	C	C	G	C	C	A	T	C	C	G	C	G	A	A	C	G	C	C	T	T	G	C	T	G
G	C	G	G	T	G	T	T	A	T	C	A	G	C	A	A	A	A	G	C	C	T	C	G	G	A	C	G	C	A	T	C	G	C	T	G	G	C	A	G	T	T	T	G	C	T	C	G	G	A
C	T	C	A	C	C	G	C	C	A	G	G	T	G	C	C	A	C	A	C	G	A	G	A	A	A	T	T	C	T	C	G	A	A	C	A	G	T	T	G	C	T	G	A	C	G	G	C	G	C
G	G	G	C	A	C	C	G	A	C	G	T	T	C	A	G	C	G	C	A	A	C	T	T	G	C	A	G	A	T	C	C	C	G	T	T	G	A	A	G	G	G	T	A	T	T	G	C	C	G
C	T	C	C	A	C	A	C	C	T	C	A	G	C	A	C	A	G	C	G	A	A	T	T	G	G	C	C	T	T	T	C	T	G	C	C	A	C	T	G	T	G	C	G	C	T	C	A	G	C
T	A	G	G	C	A	G	C	T	C	G	G	C	A	C	T	T	T	T	C	G	C	C	G	C	C	C	G	T	T	T	T	C	G	C	G	A	A	T	G	C	G	C	C	G	C	G	C	G	G
G	C	C	T	G	A	A	C	A	T	C	C	A	C	C	G	G	A	T	G	A	T	G	C	A	T	C	A	C	C	G	C	C	T	G	A	G	C	G	C	C	A	T	C	C	A	C	C	A	G
C	A	G	C	T	A	T	T	G	G	C	G	A	C	C	A	G	A	T	T	G	A	T	C	C	C	T	T	C	C	G	T	C	G	T	G	C	C	G	C	G	G	A	C	G	A	A	C	A	C
A	T	G	A	C	G	A	T	A	A	A	A	C	T	C	G	G	C	C	T	C	G	G	C	G	T	C	A	A	T	C	A	C	C	T	G	G	C	T	C	G	G	T	T	T	C	T	G	C	G
T	T	T	C	C	T	G	C	T	G	A	C	C	G	G	C	A	A	A	A	G	A	A	G	C	G	T	C	C	G	G	C	A	T	A	T	C	T	T	C	T	G	C	G	G	T	G	G	C	G
G	T	A	C	A	T	T	T	T	C	G	A	C	C	C	G	G	C	C	T	G	C	T	A	C	T	G	G	G	G	T	G	A	C	C	G	A	G	A	G	T	G	C	G	A	C	C	T	G	G
G	T	G	C	A	A	C	T	T	T	C	G	C	C	G	C	A	C	T	G	A	T	T	G	T	A	C	T	G	C	C	T	G	C	G	A	T	G	G	G	C	C	T	G	C	C	A	G	T	A
G	A	T	G	A	C	G	G	T	A	C	G	G	T	G	T	T	G	C	C	T	A	T	A	G	C	C	G	C	T	A	C	C	T	T	T	G	C	C	G	G	T	G	C	A	C	C	T	T	C
T	C	C	T	G	A	T	G	C	G	G	A	C	C	G	A	A	C	T	T	G	C	C	T	T	T	G	T	G	G	T	G	C	A	T	C	A	T	C	G	G	C	T	T	C	G	C	G	T	C
G	C	G	C	C	A	A	G	C	A	A	C	G	C	G	T	C	C	A	G	C	A	T	C	T	C	C	A	C	A	G	G	T	G	C	C	G	T	C	T	C	A	T	T	A	C	C	G	T	G
C	G	G	G	T	C	G	G	C	C	A	G	A	T	C	G	G	C	A	G	C	A	G	T	A	A	G	G	C	G	A	T	C	G	C	G	G	T	A	G	T	A	A	C	G	A	T	C	C	A
G	A	G	T	C	T	G	T	C	G	C	G	C	C	G	G	A	T	A	A	C	G	G	G	A	A	G	G	C	C	G	G	G	T	A	T	C	A	T	T	G	C	C	T	T	C	T	T	C	T
G	A	A	T	G	G	C	G	C	G	G	T	A	C	T	G	G	C	A	G	C	A	C	C	G	G	T	A	A	G	C	G	G	T	T	T	G	T	T	C	C	A	G	T	T	A	A	C	A	A
G	A	T	G	C	G	C	A	T	G	G	C	C	C	A	G	C	G	C	G	T	T	C	A	C	C	G	C	A	A	T	G	C	C	A	C	C	C	G	C	G	A	A	G	T	C	G	A	T	A
C	T	G	T	C	G	T	G	G	A	C	C	A	G	T	T	C	G	A	T	G	G	C	C	G	G	C	G	C	G	G	C	G	C	T	G	T	G	C	T	T	T	T	T	T	A	T	C	G	C
G	T	A	C	C	C	G	A	C	T	G	G	C	T	G	C	G	C	A	T	T	T	T	G	A	C	G	C	T	C	A	G	G	C	G	C	T	C	A	C	C	G	A	A	C	T	G	A	C	G
A	T	T	G	C	C	C	C	A	T	C	C	G	C	C	A	A	C	C	T	G	A	A	T	C	C	G	G	A	A	C	G	C	A	C	T	T	T	C	C	C	G	T	C	G	C	T	C	T	T
G	A	A	A	G	T	G	C	T	G	G	A	A	G	C	C	T	G	C	C	C	G	G	A	A	G	T	C	C	A	C	G	A	T	C	T	G	A	A	A	C	T	G	G	C	G	G	C	C	C
A	T	G	A	A	T	A	A	A	G	C	G	T	G	G	G	A	T	G	C	T	T	G	G	G	T	T	G	T	C	G	C	G	G	G	T	C	A	T	G	C	G	C	C	G	G	T	G	C	G
C	G	C	G	C	T	G	C	G	C	G	A	A	G	C	T	G	A	A	G	A	A	G	A	G	G	T	C	G	C	T	A	T	A	C	C	G	C	C	T	T	C	C	G	C	C	G	T	T	G
G	T	C	G	A	T	A	G	C	G	T	C	A	C	T	G	G	C	T	A	C	C	A	G	G	T	A	A	C	C	C	C	A	G	T	G	G	T	C	G	G	C	A	T	T	A	T	C	C	C
G	A	C	G	T	A	G	A	A	G	A	G	C	G	C	G	A	A	C	G	T	C	T	G	C	T	G	C	T	G	G	C	A	C	A	G	G	G	A	C	G	G	C	A	T	G	A	A	G	T
G	A	G	C	A	C	G	A	C	G	C	A	G	C	A	C	G	C	C	C	A	A	C	A	G	G	T	T	G	A	T	C	G	G	A	T	C	G	A	G	G	G	T	T	T	C	C	G	G	G
G	T	C	G	A	C	A	C	G	G	T	T	T	C	T	G	G	C	T	A	C	T	G	G	T	A	A	C	C	A	C	C	G	C	G	A	T	T	G	C	C	A	C	C	A	G	C	C	T	G
C	T	G	C	C	C	G	C	G	T	T	G	C	C	A	T	A	T	C	C	C	G	C	T	A	C	G	C	C	T	G	C	G	T	C	G	C	C	G	T	C	A	T	A	G	T	C	T	G	C
C	G	G	G	T	T	T	G	G	T	G	T	T	G	A	T	T	C	A	T	G	C	G	G	A	G	G	G	A	G	T	G	G	A	A	A	C	G	C	C	T	C	A	G	C	C	G	G	A	A
C	G	G	A	T	G	A	C	G	C	C	G	T	A	G	C	C	G	G	T	C	A	C	G	C	G	C	G	A	A	C	C	C	G	G	A	T	C	A	A	T	G	C	C	G	A	G	A	A	T
C	C	G	A	A	A	C	C	C	G	A	G	G	T	T	G	T	C	C	T	G	C	G	C	T	G	G	C	G	T	G	A	G	C	A	G	A	C	C	A	C	A	G	A	T	G	A	C	T	T
T	G	A	G	G	A	T	T	T	T	A	C	C	G	C	C	C	T	T	C	T	C	T	T	C	T	G	C	C	C	A	T	G	C	G	G	G	G	A	G	C	G	G	T	G	C	T	G	C	C
G	T	A	C	A	G	T	G	A	A	A	C	T	G	G	C	C	G	A	T	C	T	G	C	T	G	G	A	T	G	A	A	G	C	C	C	T	G	G	A	A	C	G	T	G	C	A	C	G	C
G	C	G	C	A	C	C	C	A	G	C	A	T	C	T	C	C	T	G	A	C	G	G	G	A	T	A	G	C	G	C	T	T	C	C	T	G	A	G	T	T	T	G	C	G	C	C	A	G	T
C	G	G	T	T	C	C	A	G	G	G	T	T	A	A	T	C	G	C	C	A	G	C	C	A	G	C	G	C	C	C	C	G	G	A	T	A	A	G	C	A	T	C	A	C	C	A	C	T	G
G	G	A	G	A	C	G	T	C	G	G	T	G	A	C	C	T	G	C	T	C	T	G	C	C	G	T	G	G	A	G	A	A	G	C	C	A	G	G	T	G	C	A	A	A	T	A	T	C	A
T	C	G	C	C	G	C	A	T	T	G	G	T	G	C	G	C	G	C	G	A	G	T	T	T	C	A	G	A	T	A	A	C	G	C	G	C	C	C	T	A	T	C	G	C	C	G	C	G	A
C	G	C	G	C	A	G	C	C	G	T	A	T	C	C	G	C	A	T	T	A	T	G	C	A	G	G	C	C	A	T	C	A	T	T	G	G	C	G	G	C	A	T	T	A	T	C	G	C	C
A	T	G	T	A	C	C	G	C	G	C	G	G	T	A	G	A	A	G	G	C	C	A	G	G	T	G	C	A	C	T	A	C	T	G	G	T	G	G	G	T	C	G	G	T	C	T	G	G	G
C	A	G	A	A	A	T	C	G	C	G	G	C	C	A	G	T	G	G	C	T	G	T	G	T	T	C	C	A	G	C	A	A	A	C	C	A	G	T	T	C	T	C	C	T	G	G	C	A	C
A	A	G	A	A	C	T	C	T	G	C	C	G	T	C	T	G	G	C	A	G	C	A	C	C	A	G	G	A	G	T	G	G	T	G	T	A	A	T	G	A	C	C	A	C	G	C	G	C	C
T	C	C	T	G	A	A	C	G	C	G	A	A	A	T	G	C	C	A	G	G	C	C	C	T	G	C	C	C	G	G	T	T	A	A	C	A	G	A	C	T	G	G	C	G	A	G	G	C	G
A	G	C	A	T	T	C	A	G	G	G	C	G	G	T	C	A	T	C	T	C	G	G	T	C	A	C	G	A	T	A	A	C	A	A	T	G	G	C	G	G	T	A	T	T	G	C	C	C	G
A	T	C	A	A	T	C	C	C	T	C	A	C	C	C	G	C	G	C	G	A	T	A	C	C	A	G	G	T	C	C	C	G	G	T	G	G	C	A	C	A	T	C	C	A	C	C	C	G	C
T	A	G	A	T	G	T	A	G	A	A	A	C	G	C	A	G	C	C	A	G	G	C	G	T	G	C	G	T	T	G	C	C	A	G	C	A	G	G	T	C	A	C	G	C	G	T	C	C	G
C	T	C	G	C	C	G	A	G	C	G	C	A	A	A	T	C	T	G	C	C	G	A	T	C	C	G	G	A	A	A	C	C	T	C	C	T	A	C	A	C	C	G	C	C	A	A	A	C	T
C	A	G	C	A	T	C	C	C	C	A	G	C	G	C	C	A	G	T	T	G	C	C	C	T	T	T	C	A	G	C	A	C	A	A	T	G	C	C	C	A	G	C	G	C	A	T	A	A	C
G	G	C	A	C	C	A	C	A	A	C	A	G	C	A	T	C	T	G	C	C	G	T	A	C	G	T	T	C	C	A	T	G	A	C	C	G	C	G	T	A	A	T	C	C	A	C	C	G	A
G	T	T	C	G	G	C	A	T	A	T	T	C	A	C	G	T	G	C	C	A	C	C	G	T	G	T	T	G	T	G	T	T	T	G	G	G	C	A	G	C	A	G	G	A	G	C	G	C	C
C	A	G	G	C	G	G	A	A	T	A	G	T	T	C	T	C	G	C	C	C	A	C	C	T	G	C	C	A	T	T	G	C	G	G	G	T	A	G	T	A	A	G	G	C	G	G	T	G	C
T	C	C	A	G	C	C	C	C	T	G	G	G	C	G	A	T	G	T	T	G	G	C	G	A	T	T	G	C	G	C	G	G	G	T	G	A	T	T	T	T	G	C	G	G	G	T	A	A	C
C	G	C	C	G	A	G	T	C	C	A	G	C	G	G	A	C	T	C	C	A	C	T	T	T	C	A	G	C	T	C	C	G	G	G	T	G	A	T	A	A	C	G	T	T	G	C	A	G	T
C	T	C	T	T	C	A	C	G	A	C	C	A	T	T	G	T	G	T	G	T	T	A	G	C	A	C	C	A	C	G	T	T	G	C	G	C	C	A	G	T	C	A	G	C	G	G	T	G	T
G	T	G	T	T	G	A	T	T	C	G	C	C	A	G	C	C	G	C	T	G	G	T	G	T	T	C	C	C	G	G	A	A	A	C	C	T	T	G	C	C	G	T	T	G	T	T	A	C	C
C	G	A	T	C	G	T	C	T	G	A	C	A	G	A	T	C	C	G	G	C	A	A	G	G	T	A	T	T	G	T	C	G	C	G	C	G	G	T	G	C	A	A	C	C	G	G	A	G	C
G	G	T	A	A	A	C	G	C	A	A	T	C	C	G	G	G	C	C	G	C	G	C	C	G	C	G	C	C	T	A	A	C	C	T	G	C	C	C	A	A	C	G	C	A	C	C	G	T	T
C	A	C	C	G	C	C	A	G	A	C	T	A	C	G	G	G	C	A	T	A	A	T	A	A	C	T	G	T	C	C	G	C	G	A	C	C	G	T	T	T	C	C	A	C	A	C	T	G	C
G	T	G	G	T	G	G	A	T	A	T	C	G	G	C	G	G	T	G	G	T	A	C	G	A	C	T	G	A	C	T	G	T	T	C	A	T	T	G	C	T	G	C	T	G	A	T	G	G	G
G	C	G	C	T	A	A	C	G	T	T	A	A	C	T	C	G	G	C	A	A	A	A	G	G	T	A	G	C	C	T	C	G	A	C	G	G	C	C	C	T	T	C	C	C	G	T	G	C	G
G	A	C	G	G	C	G	G	C	G	T	G	G	T	G	C	C	G	C	T	A	A	G	C	T	C	A	A	T	T	G	C	C	A	A	A	A	T	T	G	A	G	C	A	G	C	G	T	T	T
G	A	A	A	A	G	A	C	G	C	T	G	A	A	T	C	T	G	C	C	G	G	T	G	G	A	T	A	T	C	A	C	C	A	C	G	C	A	G	T	T	C	C	A	G	G	G	C	A	G
G	A	T	C	A	A	C	G	C	T	G	C	A	C	A	A	A	G	T	T	T	G	C	T	G	C	C	C	A	G	T	G	G	G	A	T	G	C	C	C	A	G	C	C	G	C	C	C	G	A
A	T	G	G	C	C	T	A	C	T	C	C	G	G	T	C	G	C	T	G	C	C	T	G	C	T	C	T	C	T	G	G	C	T	A	T	A	T	C	A	A	C	A	A	G	C	G	C	G	A
C	G	C	C	C	A	G	G	T	C	A	T	T	G	G	T	G	A	A	G	A	G	C	C	C	G	G	C	C	A	G	C	C	A	A	C	A	T	C	G	A	C	C	A	C	A	T	G	C	A
T	C	T	C	G	C	C	T	G	G	A	A	T	G	A	C	T	T	C	A	C	C	C	T	G	C	C	A	G	T	A	G	A	G	C	T	G	A	G	C	T	G	C	A	A	C	G	C	G	G
G	A	T	T	T	G	C	C	T	G	G	G	A	T	C	T	G	T	T	T	A	C	C	G	C	C	T	G	G	C	A	G	A	C	C	G	C	T	G	G	C	G	C	G	C	C	G	T	C	G
A	T	A	G	C	A	C	C	G	C	A	A	C	A	C	C	T	T	G	C	T	A	T	G	A	C	C	G	C	G	A	T	A	C	G	G	C	C	C	A	G	G	C	G	C	T	G	G	T	T
C	A	A	T	A	G	T	T	T	C	C	A	C	C	A	G	T	G	G	G	C	G	A	A	A	T	T	C	C	G	C	G	C	C	C	C	A	C	G	G	G	C	G	A	G	T	G	A	C	A
C	T	C	C	A	C	C	A	G	C	A	G	A	T	C	C	T	G	A	A	A	A	T	G	C	A	G	C	G	T	G	C	C	G	C	A	A	G	G	C	T	G	G	C	C	C	T	G	C	A
C	T	A	C	C	G	G	G	C	C	G	T	C	A	G	T	G	C	C	G	T	A	A	G	C	C	A	T	T	G	C	A	G	C	A	T	T	A	A	C	G	C	C	A	G	A	G	G	T	T
C	A	C	T	G	G	G	T	C	T	G	G	T	T	G	A	T	T	C	T	G	G	T	C	G	T	G	G	T	T	C	T	G	G	T	G	G	T	G	G	G	C	G	T	G	C	G	C	T	G
A	T	C	C	A	T	G	T	G	G	G	C	T	G	C	C	C	C	G	G	C	C	T	T	C	A	G	G	G	A	A	C	G	C	C	T	C	G	G	C	A	A	T	T	T	T	G	A	C	G
C	T	C	A	G	G	T	T	G	G	G	A	A	T	A	T	T	G	A	G	C	G	C	C	C	C	G	C	G	A	C	C	A	A	T	C	A	T	C	A	C	T	G	C	G	T	C	G	C	A
G	A	A	C	T	G	G	G	G	A	T	T	G	T	A	C	T	G	G	T	G	A	T	G	C	C	A	G	A	C	A	C	C	A	G	C	C	C	G	C	G	C	G	G	C	G	A	A	A	A
C	C	G	C	T	G	C	G	C	C	A	T	T	A	G	C	G	G	T	C	A	C	T	C	A	A	T	G	G	G	T	G	G	T	C	A	C	G	G	T	G	C	G	C	T	G	A	T	T	A
A	C	G	C	G	G	A	C	T	C	C	A	G	T	G	T	T	C	A	C	C	G	T	A	G	G	T	T	T	C	G	T	G	A	T	C	G	T	C	C	A	T	A	C	G	C	A	C	G	C
G	A	A	C	A	T	G	C	T	G	G	T	A	A	C	G	C	T	G	G	A	T	A	C	C	T	T	C	C	T	G	C	T	G	G	C	A	A	T	G	G	C	G	A	T	G	G	C	G	G
C	C	C	C	A	C	C	C	A	C	G	A	T	A	C	A	G	C	A	C	G	G	C	A	G	C	A	C	A	C	G	C	A	T	C	G	G	A	T	C	A	C	G	A	G	C	A	G	C	A
T	C	A	T	C	C	A	G	T	C	G	G	T	G	A	A	C	G	C	T	T	C	C	G	G	G	C	T	G	A	C	G	C	C	T	G	A	C	G	G	T	A	A	G	C	T	T	C	C	G
C	G	C	G	A	A	A	C	G	G	A	C	T	G	G	T	C	G	T	T	G	C	T	G	G	C	A	T	T	A	G	G	C	G	T	T	G	C	A	G	G	C	T	G	G	A	T	G	C	G
G	G	T	G	G	A	A	C	G	C	G	T	C	A	A	A	G	G	C	G	T	G	C	T	G	C	G	T	A	T	T	C	C	C	G	A	A	G	G	G	C	T	G	G	T	G	C	G	A	A
G	T	T	C	C	C	C	T	C	C	A	G	C	C	A	G	C	C	G	A	A	G	C	G	G	T	A	A	T	G	G	T	G	A	C	C	T	A	A	C	T	C	C	C	C	T	T	T	C	G
T	T	T	T	T	C	G	C	A	C	T	T	A	C	C	G	C	A	A	C	C	G	G	T	A	C	A	G	G	C	G	T	C	G	C	T	G	T	G	A	A	C	C	G	T	C	G	G	C	A
C	A	G	T	G	C	T	C	C	A	G	A	A	C	G	C	G	T	C	C	G	G	T	A	G	A	G	A	G	C	C	A	C	A	G	G	T	C	G	T	A	C	T	C	T	T	C	A	T	C
T	A	C	C	A	C	A	C	G	C	A	G	A	A	G	G	T	T	G	C	C	C	G	G	T	C	A	G	G	G	A	G	A	A	C	G	G	A	C	C	G	C	A	A	C	C	C	G	G	C
G	C	T	G	G	C	G	C	G	T	C	T	T	A	T	C	A	G	G	C	C	T	A	C	A	C	C	G	C	T	G	T	G	A	A	G	T	G	C	T	C	C	A	C	C	C	C	G	T	A
G	C	C	C	G	T	C	A	G	C	T	C	G	C	T	A	A	G	T	T	G	C	C	C	A	T	T	G	C	G	C	A	T	T	T	C	C	A	G	C	A	G	G	C	G	G	T	C	G	G
C	A	G	C	T	C	C	C	G	G	A	A	C	C	C	T	T	C	C	G	T	A	T	A	G	C	C	A	A	A	C	C	A	G	G	A	G	C	G	T	T	C	C	T	G	C	A	T	C	C
T	C	C	G	C	C	G	C	A	A	A	G	A	C	G	C	C	C	G	T	A	C	A	G	G	G	C	G	T	C	A	T	G	C	T	G	G	T	C	A	C	T	T	T	C	T	T	C	G	G
C	A	T	C	T	T	C	G	C	C	C	T	C	T	G	C	C	G	G	A	T	G	C	C	A	G	C	C	T	G	A	G	A	G	C	G	G	T	G	C	A	T	C	A	A	T	C	T	C	G
G	A	T	A	A	G	C	A	A	A	C	G	C	G	A	G	T	A	T	C	T	G	A	T	C	G	T	A	A	C	G	C	T	C	T	C	C	C	T	G	C	C	C	C	G	C	C	T	G	G
C	A	C	C	G	C	G	C	A	G	C	A	C	C	A	G	T	T	G	T	A	A	C	G	G	C	G	T	C	T	C	C	T	C	C	G	C	A	A	G	T	G	T	T	G	G	C	A	G	A
T	C	A	A	T	G	T	G	C	T	A	C	C	C	T	C	A	T	C	C	T	G	A	T	G	C	T	G	C	C	C	G	C	T	G	C	T	G	T	C	A	G	C	C	A	T	C	A	G	T
G	A	A	G	G	C	C	G	T	C	T	G	C	A	C	C	G	T	A	G	C	C	T	G	G	T	A	T	G	T	G	A	G	T	G	C	G	A	A	G	C	G	G	T	A	A	C	T	G	C
G	A	G	C	C	A	C	A	A	C	G	C	G	T	G	C	T	C	G	A	T	C	T	C	G	C	T	T	G	C	C	A	G	G	C	G	C	A	G	G	C	A	T	T	A	A	T	C	G	C
C	C	C	T	G	G	T	C	G	T	G	A	T	A	A	T	C	A	C	C	G	C	C	G	C	C	A	G	C	G	C	C	T	T	T	T	T	C	T	G	C	T	G	T	C	G	C	A	C	C
C	G	A	G	T	G	C	G	C	T	T	A	A	A	T	C	A	T	C	G	C	T	G	G	T	C	G	G	T	C	C	C	A	G	C	C	C	G	C	C	G	T	T	A	A	C	G	A	T	C
G	A	C	A	G	A	A	T	G	C	C	G	C	G	C	C	G	G	A	A	G	G	G	A	T	C	A	G	A	A	A	C	T	G	G	C	G	T	T	A	A	C	C	C	C	A	A	C	A	T
A	T	T	G	C	A	G	T	A	A	C	G	C	C	A	G	C	C	A	G	G	C	G	A	G	C	A	G	C	G	T	T	T	G	C	G	G	C	G	T	A	T	T	C	C	A	C	G	C	C
C	C	C	C	A	G	C	C	G	C	C	G	T	C	G	A	A	G	G	A	A	C	C	G	A	C	T	T	T	C	G	G	G	C	C	A	G	T	C	T	G	A	C	C	G	A	A	G	A	T
C	C	G	C	T	T	T	G	T	T	G	T	C	G	A	T	T	T	C	C	T	G	C	C	A	C	T	C	T	T	G	C	T	C	G	G	G	G	T	C	G	G	A	A	C	C	A	C	G	G
T	A	A	A	G	C	A	T	G	G	C	G	A	A	A	C	C	A	T	C	A	A	C	G	C	G	C	A	T	C	A	G	C	G	G	C	G	T	A	A	C	G	T	C	C	A	T	A	G	C
G	A	T	G	G	A	G	G	T	C	A	C	C	A	G	A	G	T	A	C	G	T	T	T	A	C	C	C	A	G	C	C	A	C	A	G	C	C	A	G	G	C	T	G	C	C	A	G	C	A
G	T	C	A	T	C	A	G	G	A	A	C	A	G	G	C	C	G	T	G	G	G	T	A	C	G	G	G	C	G	A	T	C	A	G	G	T	A	G	A	C	A	C	C	C	G	C	G	G	T
C	A	A	G	G	C	C	G	A	T	A	C	T	C	G	C	T	T	C	T	G	C	C	G	C	C	G	C	G	A	G	G	C	T	G	A	T	G	G	C	G	A	G	A	A	T	G	T	A	C
C	A	T	C	T	A	C	T	C	C	A	C	T	C	A	G	C	A	C	A	C	G	C	A	G	G	T	C	C	G	G	G	C	T	C	A	T	C	A	T	C	T	C	A	A	C	C	G	G	C
T	C	C	T	G	C	G	G	C	G	C	A	A	G	C	C	C	C	A	G	C	A	G	C	T	G	C	G	C	G	C	C	T	A	A	C	A	G	A	T	A	C	G	C	A	T	C	A	G	G
C	A	G	T	G	G	C	A	A	C	T	G	C	C	G	G	C	C	C	A	A	G	C	T	G	A	C	C	G	C	C	C	A	G	G	G	C	A	A	T	C	T	G	C	C	A	G	C	A	G
C	T	C	G	C	G	C	G	C	T	T	C	C	T	G	C	T	T	G	C	T	C	A	G	G	C	C	C	A	A	C	A	C	C	T	G	A	A	T	C	G	G	C	G	C	T	T	C	C	A
A	A	G	A	C	G	C	G	C	C	G	C	G	A	C	C	A	G	G	C	T	C	A	C	G	C	G	C	T	C	A	A	G	G	C	C	G	A	G	A	T	C	G	A	T	A	G	T	T	T
G	A	A	A	C	T	T	G	C	A	G	A	A	A	C	A	C	C	G	C	C	C	A	T	C	G	T	C	G	G	G	T	C	G	G	T	C	A	G	C	A	C	G	G	A	G	A	T	G	T
T	A	A	T	C	C	A	C	C	G	C	G	A	C	C	A	G	A	T	A	C	A	G	C	C	C	T	T	C	C	G	C	T	T	T	T	G	C	C	G	T	T	G	C	T	G	C	C	G	C
C	A	A	A	A	T	C	G	C	C	G	C	C	A	G	C	A	G	C	A	A	C	G	C	G	C	C	G	C	C	A	G	C	C	A	G	A	C	C	A	C	A	A	G	C	T	A	A	C	A
G	G	T	C	A	A	A	G	A	C	C	G	G	C	T	C	G	C	C	A	A	G	T	C	C	G	G	C	A	G	G	A	A	C	G	C	C	A	C	T	G	G	C	A	A	C	A	A	C	G
C	C	C	T	A	A	T	T	C	T	T	T	C	G	C	C	C	G	G	G	A	T	T	C	A	G	T	C	A	T	C	A	G	G	A	T	C	A	C	C	G	C	T	G	C	C	G	C	G	C
G	T	T	T	G	T	A	C	T	G	T	T	C	G	G	C	A	A	T	G	T	C	G	C	G	C	A	C	G	C	A	C	T	G	T	T	G	A	T	C	G	C	C	C	T	C	C	A	G	C
C	A	T	T	C	A	C	A	T	G	C	C	T	G	A	C	G	C	G	C	C	A	G	T	T	C	C	C	G	A	C	A	C	G	C	C	T	C	G	C	T	A	T	C	C	A	G	T	T	G
T	T	G	C	T	G	G	T	T	C	A	G	T	T	G	C	T	C	G	G	C	A	A	G	C	G	T	T	G	C	C	A	G	G	C	T	G	T	G	C	T	C	C	A	G	C	C	G	G	G
T	A	G	T	C	G	C	C	A	T	A	A	C	C	T	G	C	T	T	C	T	G	T	A	A	T	G	A	C	C	C	G	G	C	G	C	G	C	G	G	C	A	T	C	G	T	C	A	A	C
C	T	T	C	T	C	A	C	C	T	G	C	G	G	C	A	G	T	C	A	G	C	A	C	A	G	T	A	C	G	G	A	T	A	C	C	G	C	C	G	T	T	G	A	T	C	C	A	G	C
C	A	C	C	G	T	T	G	A	A	G	A	C	A	G	C	C	C	C	G	C	A	G	C	A	A	C	C	A	G	G	C	T	T	A	A	T	C	C	A	A	A	G	A	C	C	G	T	T	G
A	T	T	C	G	A	A	C	C	T	G	C	A	G	C	A	G	G	T	T	T	G	A	G	T	T	G	A	G	C	G	C	A	G	C	G	A	A	A	C	A	A	C	G	G	A	G	C	C	G
G	G	G	T	A	T	C	T	T	C	C	G	G	G	C	G	T	T	C	A	G	A	A	A	G	C	A	C	G	A	C	G	T	T	A	A	C	C	A	C	C	T	G	C	G	G	G	A	T	C
G	A	C	A	G	C	A	G	C	G	T	T	A	C	T	T	T	G	T	A	G	G	C	C	G	C	G	A	C	C	A	C	C	T	G	C	G	G	G	T	T	G	G	T	G	A	T	C	A	C
C	C	C	T	T	C	T	T	T	T	T	C	C	T	T	C	G	C	G	C	G	T	T	T	G	A	T	A	G	C	T	G	C	G	G	C	T	A	C	C	G	A	C	G	C	C	G	G	G	T
G	A	C	G	A	G	C	T	A	C	G	C	C	A	T	T	C	G	G	T	T	T	C	T	C	C	G	G	A	A	A	C	G	G	T	A	T	C	G	A	G	G	G	T	G	A	A	A	T	G
C	C	G	C	A	A	A	A	G	C	G	A	T	G	A	G	C	G	A	G	C	T	G	C	T	G	G	G	A	G	A	A	G	C	A	C	C	G	G	T	A	C	A	G	G	A	T	G	C	C
A	T	A	G	C	C	T	G	G	T	G	G	G	G	T	C	T	G	C	C	G	A	T	G	G	G	C	T	T	A	A	A	C	A	G	C	G	C	C	T	T	T	G	G	G	C	C	G	T	C
C	G	T	C	G	G	C	G	C	A	A	G	G	C	C	T	T	T	A	C	C	G	T	A	G	C	C	C	G	G	A	A	A	A	T	C	T	T	T	C	A	G	C	T	C	T	T	C	T	G
C	C	A	G	C	G	C	C	T	G	T	T	G	G	A	C	A	A	A	G	C	C	C	C	A	C	A	G	C	G	C	G	G	C	T	T	T	A	T	G	C	T	G	C	T	C	T	T	T	C
G	C	C	C	T	G	G	T	G	A	A	T	G	T	T	A	G	A	G	A	T	A	C	A	G	G	T	G	C	G	A	T	C	G	G	C	C	T	C	A	A	C	G	G	T	G	G	T	C	G
G	A	C	G	A	A	A	T	C	G	A	C	C	A	A	C	G	C	G	T	T	G	A	T	G	A	C	C	G	T	C	A	G	T	A	C	C	G	C	G	G	C	G	T	A	A	C	G	C	A
G	A	T	G	G	T	C	A	T	G	C	A	G	C	G	C	A	G	T	T	G	C	C	A	G	C	A	G	C	G	G	G	C	C	A	A	T	A	T	C	G	G	C	A	A	A	A	C	A	G
C	A	T	C	G	G	T	C	G	C	G	G	C	T	T	T	A	C	A	G	G	C	T	G	C	A	A	C	A	T	C	A	C	C	A	C	G	A	A	C	C	A	T	G	G	C	A	G	T	A
G	C	T	A	C	A	A	C	C	A	C	G	A	G	A	G	A	G	A	T	C	G	T	G	C	A	T	C	G	G	C	G	C	G	G	C	A	A	G	T	C	C	T	T	G	T	A	T	C	A
C	G	A	C	T	G	T	C	C	G	C	A	G	G	G	A	G	A	T	G	G	A	T	C	T	C	T	G	C	G	C	C	T	T	C	G	C	T	G	A	G	C	G	T	A	T	G	G	T	T
A	C	G	C	T	G	A	A	G	C	C	A	C	C	A	C	T	T	C	G	C	T	C	T	G	T	T	C	C	G	C	A	T	G	G	G	C	G	A	G	T	T	C	T	G	C	A	A	T	C
G	T	T	A	T	C	G	C	A	G	G	T	G	G	G	T	T	C	T	G	C	G	G	C	G	T	A	A	C	G	C	A	C	C	A	G	G	C	G	A	A	A	A	C	G	C	T	G	A	C
G	T	T	C	T	T	C	G	A	G	T	G	A	G	A	G	T	G	G	C	G	T	C	G	G	C	G	T	T	G	G	G	T	T	A	A	C	C	A	C	C	G	C	G	A	C	C	T	C	T
C	C	A	C	T	T	A	A	C	G	C	C	A	A	C	G	G	C	T	C	G	C	C	A	T	C	T	A	A	C	A	G	C	A	G	C	C	G	T	G	G	C	G	C	T	A	T	C	T	C
A	G	G	T	C	C	A	T	T	C	A	C	A	A	A	C	G	C	T	G	T	G	C	T	C	G	C	C	G	C	A	C	T	T	A	A	G	G	C	A	G	C	G	C	G	A	G	G	C	T
C	A	C	C	G	A	A	T	G	T	G	C	G	A	G	T	G	A	C	C	G	C	T	A	A	C	T	A	T	C	C	C	G	G	C	G	C	A	T	C	G	G	C	C	C	A	G	A	C	G
G	T	A	A	T	C	G	G	C	G	C	G	C	T	G	C	T	G	G	C	A	A	C	C	T	G	G	A	T	G	C	G	C	G	G	G	C	T	G	G	A	A	A	A	C	G	A	C	G	T
C	T	C	T	G	A	C	C	G	T	C	T	C	A	C	G	A	C	C	A	C	T	G	T	C	G	G	T	G	A	T	T	G	G	T	G	T	C	A	T	T	G	G	C	A	G	G	C	G	C
C	T	G	C	G	T	C	A	G	G	C	T	A	A	T	G	G	C	T	T	C	C	G	C	A	G	T	A	G	C	G	T	T	A	G	C	G	C	C	G	G	T	C	C	C	G	G	C	A	A
T	C	T	G	T	C	A	C	T	G	C	A	C	G	A	C	C	C	G	C	T	G	C	T	C	A	C	C	G	T	G	G	T	T	G	G	A	C	T	G	C	T	C	G	G	C	G	C	A	C
T	A	C	C	G	A	T	G	C	A	A	G	C	G	T	G	G	C	T	A	C	C	G	G	A	C	G	C	A	A	T	G	G	A	A	G	C	G	C	C	A	A	C	A	C	C	G	A	T	C
A	G	G	T	A	T	T	G	C	G	A	G	A	A	A	C	C	A	A	T	G	G	C	A	T	T	G	T	T	G	C	C	G	G	G	C	C	C	C	G	T	G	G	C	G	C	A	G	C	G
C	T	T	A	T	T	G	G	C	G	C	A	G	T	C	G	C	T	G	G	C	G	G	T	G	T	T	A	T	C	G	G	C	C	A	C	A	A	C	G	T	C	G	G	G	T	C	T	G	G
C	T	C	T	T	T	C	T	T	C	A	C	T	T	C	A	C	C	C	A	G	A	A	C	A	C	G	A	A	C	G	C	C	A	A	G	G	C	C	T	G	G	T	C	C	C	G	G	G	A
G	A	C	T	T	T	A	A	C	C	G	C	A	C	T	G	C	A	A	C	C	A	G	C	T	T	C	T	G	C	C	A	G	A	G	C	G	C	G	T	G	C	A	C	C	T	G	C	A	G
T	A	A	C	G	A	C	G	A	A	C	G	C	G	T	A	G	C	G	C	G	G	G	C	G	A	T	T	T	T	T	A	C	C	A	G	C	C	G	C	A	T	T	C	C	G	G	T	T	G
C	A	C	C	T	G	C	G	A	A	G	A	G	A	C	G	C	A	G	A	G	C	G	T	G	G	C	A	C	G	G	T	C	G	T	C	T	T	C	C	G	G	G	A	T	A	T	A	C	A
G	C	G	T	G	C	C	G	T	C	C	G	G	T	C	T	G	C	C	A	G	T	C	C	A	G	A	T	C	C	C	A	A	T	G	A	C	A	T	A	G	C	G	A	G	C	G	T	T	A
C	G	A	T	A	A	C	T	G	G	C	T	T	T	A	T	C	C	A	G	T	T	T	C	A	G	C	G	T	G	A	C	A	C	G	G	T	C	G	G	G	T	C	G	C	A	C	T	G	C
T	C	A	C	G	C	T	C	A	A	A	A	G	A	C	C	G	T	C	G	G	C	A	T	C	G	A	C	C	T	G	G	A	A	C	G	T	C	A	C	G	C	G	A	A	T	A	T	G	C
C	T	C	G	C	G	A	A	T	G	T	A	A	T	C	C	G	C	C	A	G	C	A	G	A	T	G	G	T	C	G	A	A	A	T	C	A	T	C	G	C	C	G	C	C	G	A	G	C	G
C	A	C	C	G	A	G	G	T	C	A	T	A	A	A	C	G	G	C	G	A	T	C	A	C	G	C	C	T	T	C	C	T	G	A	C	C	G	G	A	A	T	C	C	A	G	C	C	C	G
A	C	C	A	A	A	C	A	C	C	A	G	C	G	C	C	A	C	C	G	G	G	G	T	A	T	T	T	G	C	C	G	C	T	T	C	A	G	C	G	A	C	G	C	T	T	T	T	C	A
A	G	C	G	C	A	A	A	G	A	T	A	A	T	G	A	C	T	T	C	C	G	C	C	A	C	C	A	C	G	C	C	C	A	G	C	G	A	C	C	A	C	A	A	A	T	A	C	C	C
C	C	C	G	C	A	A	C	A	G	C	A	A	A	C	T	G	T	G	T	C	T	G	G	A	A	A	T	G	G	G	G	C	T	T	G	G	T	C	A	G	G	A	A	A	A	G	C	G	C
C	T	G	C	C	G	T	T	G	C	T	T	G	A	T	G	C	A	C	T	G	G	G	A	G	A	A	C	G	C	T	G	C	T	T	T	A	C	C	C	T	A	C	G	C	C	A	T	G	C
G	T	T	T	G	C	C	G	T	G	A	T	C	A	A	A	C	A	C	C	G	C	C	G	T	T	A	C	A	T	C	C	G	G	C	G	G	G	A	A	G	A	C	G	C	T	C	T	G	A
C	G	T	T	G	G	T	C	A	T	C	G	C	T	T	C	A	C	T	G	C	G	C	C	G	G	G	C	A	T	C	A	A	T	A	A	G	C	G	T	A	G	T	G	C	G	G	T	T	A
G	G	G	C	C	G	C	C	G	A	G	A	A	C	G	A	C	C	A	G	C	T	T	C	G	C	A	C	C	G	A	C	G	T	T	G	A	T	C	T	C	G	C	C	T	T	T	T	T	G
G	A	C	G	A	C	C	A	A	A	T	T	C	G	T	T	G	T	T	A	A	A	C	G	C	C	G	C	G	C	C	G	C	C	C	A	G	C	G	G	G	C	C	T	T	C	G	G	T	C
A	G	G	C	G	A	T	C	A	C	C	G	G	A	T	C	G	G	G	C	G	A	T	C	A	C	C	G	C	T	T	C	G	A	T	G	C	G	A	G	C	G	A	T	C	T	C	C	A	C
A	G	A	C	G	C	T	T	C	C	A	C	T	A	A	C	A	C	A	C	A	C	A	C	T	G	A	T	T	C	A	G	G	C	T	C	T	G	G	G	C	T	G	C	T	C	C	C	C	G
G	T	G	A	G	T	C	A	C	C	G	C	T	G	G	T	T	T	G	C	C	C	A	T	C	G	G	A	T	G	C	A	C	C	G	C	C	A	T	A	T	G	G	G	T	A	C	G	T	T
G	A	A	C	T	T	G	A	T	C	G	G	T	T	T	G	C	C	A	G	T	G	A	T	G	T	G	A	C	G	A	A	T	A	G	A	G	A	G	C	G	C	C	G	C	A	C	C	G	C
G	G	C	A	A	G	T	A	C	A	A	T	G	T	T	C	G	C	C	A	G	C	T	T	T	A	C	A	G	C	C	T	C	T	G	C	G	G	T	C	C	C	C	G	G	A	C	T	C	T
C	A	T	T	T	G	C	C	A	G	C	A	G	G	A	T	A	T	T	G	T	T	C	G	C	C	G	C	A	C	C	C	T	G	C	T	C	G	A	T	G	C	T	G	A	A	C	G	C	G
C	G	G	G	C	G	C	A	G	G	C	G	G	T	A	T	C	G	C	C	G	G	A	C	G	G	C	A	A	G	C	T	G	A	T	T	G	A	C	G	A	T	T	T	T	C	T	G	T	T
C	A	C	C	A	A	A	C	G	T	A	G	C	G	G	C	A	C	C	A	T	C	G	C	T	T	T	T	A	G	C	G	G	C	G	C	G	T	A	T	C	A	C	G	G	G	C	G	C	A
A	C	C	G	G	C	A	A	G	G	T	G	A	A	T	C	C	G	T	A	C	T	C	T	G	C	G	G	G	C	A	T	G	G	G	G	C	T	G	A	T	G	C	C	G	G	G	T	C	A
C	T	G	G	T	T	T	C	G	C	T	G	A	T	T	G	C	C	A	T	C	G	G	C	G	C	A	A	T	C	G	G	T	G	C	C	T	G	G	T	C	G	C	A	G	G	C	A	A	T
C	G	G	G	C	A	A	A	G	A	T	G	T	C	G	T	C	T	G	G	T	T	G	C	A	G	G	T	G	C	C	G	T	T	C	T	C	C	G	C	A	C	T	G	C	C	G	G	G	C
C	T	G	C	G	T	G	T	G	G	G	T	A	A	T	G	C	C	C	G	C	C	C	A	A	C	C	A	A	A	C	G	T	G	G	C	G	C	G	G	T	A	G	G	T	A	T	T	T	T
G	G	C	A	G	C	G	G	T	T	C	C	A	T	C	G	T	G	C	C	A	T	C	G	G	C	C	T	G	G	C	G	G	T	T	G	A	A	C	T	G	C	A	T	G	A	A	G	A	C
C	T	G	C	A	A	T	G	C	A	T	A	C	G	C	A	G	T	A	G	C	C	T	G	A	C	G	A	C	G	C	A	C	C	G	C	A	T	C	A	C	G	G	T	C	G	C	C	G	C
C	C	A	T	G	C	T	G	C	G	C	C	A	G	C	G	T	C	T	C	T	T	C	G	C	G	T	A	C	G	C	C	G	A	T	C	A	T	C	T	G	C	G	C	T	T	T	G	G	C
C	G	A	C	G	T	C	G	G	T	T	T	C	C	A	G	C	A	T	C	C	G	C	G	C	G	C	A	G	G	C	A	G	C	C	C	A	G	T	T	G	T	G	A	T	G	A	T	T	T
G	G	C	G	G	C	A	C	C	G	A	A	A	G	T	G	G	A	A	A	C	A	C	G	C	T	C	A	G	G	C	G	A	T	G	A	A	A	C	A	A	A	T	C	G	G	C	G	C	G
G	A	G	C	C	A	A	T	G	C	A	G	G	A	C	G	T	T	G	C	G	C	C	A	G	G	A	A	C	G	C	C	G	T	G	G	A	G	T	G	A	A	G	T	C	C	C	G	G	A
C	G	C	C	A	C	T	G	C	A	T	C	G	A	A	A	A	A	A	C	G	C	C	C	A	C	A	C	G	A	T	G	A	C	G	C	C	A	G	C	G	G	C	G	C	G	T	T	A	A
G	T	C	A	G	A	G	A	T	C	G	G	C	G	C	T	A	A	C	C	T	G	T	C	G	C	T	G	G	G	C	G	G	T	T	C	A	T	C	A	C	T	G	G	C	A	G	T	G	G
T	C	T	G	A	C	G	A	C	C	G	T	A	A	C	G	A	T	A	A	C	C	C	G	C	C	A	G	G	C	G	A	C	G	T	G	C	T	T	C	G	C	G	A	T	C	C	A	C	T
C	G	C	G	G	C	T	G	T	C	G	C	C	G	T	T	G	T	G	C	T	T	A	A	G	C	A	G	C	G	C	A	A	T	G	G	C	G	T	A	G	T	C	G	A	T	C	T	C	T
C	G	A	G	C	G	A	T	T	T	C	C	G	G	G	T	C	C	A	G	A	C	G	A	C	C	A	A	T	G	C	C	G	A	C	A	G	T	G	C	G	C	T	G	T	T	C	C	A	T
C	A	C	C	T	G	A	A	T	A	C	C	C	A	T	C	G	C	G	T	T	T	T	C	C	A	C	C	G	A	C	G	T	G	G	T	G	T	A	G	G	C	G	G	T	G	C	T	G	T
C	T	C	G	C	A	C	T	G	C	C	A	G	C	C	C	G	G	C	A	C	C	A	G	A	G	A	C	A	C	C	G	G	A	T	T	C	A	G	C	C	A	T	T	T	G	C	G	T	A
G	A	T	A	C	C	C	G	T	T	A	C	G	C	C	A	G	C	G	C	C	C	A	G	C	C	C	C	A	G	C	A	G	G	A	T	G	A	T	G	C	C	G	A	T	A	T	T	T	T
A	T	A	T	C	C	A	G	C	A	G	G	C	G	C	A	G	A	T	C	C	A	G	C	G	T	G	C	C	G	T	A	A	C	G	C	T	G	C	C	A	C	A	G	C	A	G	C	C	A
C	A	C	A	G	C	T	T	G	C	A	G	C	T	T	A	C	G	C	A	C	A	G	G	C	T	T	T	C	A	T	T	C	A	A	C	T	G	C	A	C	G	G	C	C	C	C	A	T	C
G	G	C	G	A	A	G	G	G	A	T	G	G	A	C	C	A	G	T	G	G	C	T	G	A	A	C	T	G	G	C	T	G	G	A	G	A	C	A	C	A	G	C	G	A	T	G	T	G	C
C	G	G	C	T	A	T	C	T	G	G	C	A	G	G	A	C	A	G	C	A	A	A	G	G	T	T	T	C	G	G	C	T	A	C	G	C	G	A	C	G	C	T	G	G	A	T	A	T	C
G	G	G	A	A	C	T	C	G	C	G	A	C	C	G	C	T	C	A	G	A	A	A	T	T	C	C	A	G	A	C	C	C	G	A	T	C	C	A	A	A	C	G	G	T	T	T	A	T	C
C	T	G	A	T	G	G	T	T	A	A	T	C	C	C	A	C	A	A	A	T	C	A	C	G	C	G	C	C	G	G	A	T	C	G	A	G	C	A	C	C	G	G	G	C	G	A	A	T	G
C	C	G	G	T	T	T	G	C	G	A	G	G	C	G	G	A	G	A	T	A	A	T	A	G	T	T	A	T	A	C	C	C	G	G	C	A	T	T	T	C	T	G	C	G	G	C	T	G	G
T	G	C	T	G	G	C	A	G	A	A	G	G	T	G	C	C	A	A	C	A	G	C	G	T	C	C	T	G	G	C	T	G	A	A	C	G	T	C	A	C	G	G	G	T	T	A	G	T	G
C	G	G	T	A	A	C	G	G	C	T	G	G	C	T	G	C	T	G	G	T	G	G	G	C	G	A	T	G	C	G	T	T	G	C	G	C	A	G	T	T	G	C	G	T	C	A	A	T	A
G	C	G	G	C	A	C	A	A	A	C	G	C	T	G	A	T	A	A	G	C	G	C	C	T	G	C	C	A	G	C	A	C	C	G	C	G	A	G	C	C	G	C	A	A	A	A	T	C	T
T	G	A	C	T	G	C	G	C	C	G	A	C	T	A	A	C	G	G	T	G	C	G	T	G	C	G	G	G	A	T	T	A	T	C	C	C	G	G	C	A	G	T	T	C	T	G	G	C	G
C	G	G	T	C	A	C	C	A	T	C	G	T	T	G	C	C	G	C	G	C	C	A	A	A	T	C	C	A	G	A	T	G	C	A	C	A	A	T	C	C	A	T	C	C	G	C	T	T	C
G	A	G	A	G	A	T	T	C	G	G	T	T	A	A	G	C	G	C	G	C	G	G	C	A	G	C	T	T	T	A	C	C	C	G	T	T	G	G	T	G	C	A	G	C	C	A	G	A	C
G	C	A	G	G	T	C	G	T	C	G	C	G	G	A	C	T	C	C	A	G	C	G	T	T	T	C	G	A	T	A	A	A	G	C	G	C	T	G	A	T	A	G	A	G	A	T	T	G	G
T	A	T	A	A	C	C	C	T	C	C	G	C	G	A	A	T	C	A	G	C	C	C	G	C	C	C	A	T	G	C	C	G	C	G	A	C	G	C	T	C	C	A	T	A	A	A	G	G	C
C	G	C	A	A	A	C	A	G	C	G	C	A	C	C	G	A	A	G	C	C	A	A	T	G	C	C	A	A	T	G	G	G	C	A	C	G	A	C	C	G	G	G	A	T	G	C	C	T	A
G	T	T	A	T	C	G	G	T	A	A	T	G	C	C	C	A	G	C	G	C	C	A	C	C	G	G	T	A	C	C	C	A	C	A	G	C	A	C	C	A	A	C	A	G	G	A	A	A	C
G	C	C	G	A	T	C	G	C	G	C	A	C	T	G	C	T	A	A	C	T	C	G	C	C	A	T	G	T	T	C	G	T	C	A	T	C	A	T	G	G	T	G	A	C	G	C	C	G	T
G	T	T	T	C	C	A	G	G	A	C	G	T	G	G	C	G	G	A	G	C	A	G	G	C	G	T	G	A	G	T	T	G	C	C	G	C	T	C	A	A	C	T	G	G	C	G	A	C	C
A	G	G	T	A	A	A	A	C	T	G	T	T	A	G	C	G	T	C	T	T	C	G	G	T	G	A	A	A	C	C	T	G	T	G	C	C	A	C	T	C	C	C	G	T	C	G	G	C	C
C	G	C	C	A	C	T	T	T	T	T	C	G	C	T	A	C	G	G	G	G	A	A	C	A	A	C	T	T	T	G	C	T	G	A	C	A	T	C	G	G	G	A	C	G	C	C	A	G	C
C	A	G	C	G	G	A	C	G	C	A	G	T	G	C	T	T	T	G	G	T	C	A	G	C	A	G	A	C	G	C	A	A	C	T	C	G	G	T	G	C	A	G	T	G	G	A	T	A	G
G	C	G	C	G	A	A	G	C	C	A	G	A	A	T	A	C	C	G	A	C	A	A	C	G	C	C	C	T	G	A	T	G	C	C	A	T	T	C	G	G	G	G	T	G	A	T	A	C	A
C	C	C	G	T	A	G	A	T	C	G	G	A	T	A	A	G	G	C	G	T	T	C	A	C	G	C	C	G	A	A	T	C	C	G	G	C	A	G	T	T	G	T	G	C	T	C	C	G	A
G	A	C	T	T	A	C	G	A	T	G	G	C	G	T	G	G	A	T	C	T	G	A	T	G	G	G	C	T	A	C	A	C	A	C	C	G	T	G	G	G	G	C	T	G	C	A	T	C	G
A	G	G	G	T	A	A	A	T	A	T	T	C	G	C	G	C	C	A	G	T	G	C	C	G	G	C	C	T	G	T	T	C	C	C	C	T	C	A	C	C	C	T	A	A	C	C	C	T	C
T	A	C	C	G	C	A	A	C	T	T	C	A	C	G	G	C	T	G	T	A	C	G	G	A	T	G	C	G	C	C	C	A	C	T	C	G	G	C	G	A	C	C	A	G	T	T	C	G	C
T	C	A	T	G	A	T	A	A	T	G	A	C	G	A	A	T	C	G	C	C	A	G	C	A	G	G	C	C	C	G	C	G	T	A	T	T	C	G	C	C	C	T	G	T	G	C	G	C	C
C	A	G	T	T	T	G	T	T	C	C	A	C	A	C	G	C	C	A	C	G	G	T	G	C	G	C	T	T	T	A	G	C	A	T	T	G	G	C	T	T	C	C	G	G	C	A	C	G	C
C	T	C	G	A	T	A	A	T	C	T	G	G	A	G	G	T	G	A	C	A	G	G	T	A	C	C	C	T	T	C	C	T	G	G	T	T	T	G	C	C	G	C	C	C	T	A	C	G	T
G	C	C	C	A	T	G	A	C	C	G	C	C	C	C	G	C	G	T	T	T	A	C	C	G	C	C	G	A	C	C	A	G	A	T	G	A	C	C	A	C	C	T	G	T	A	G	A	A	C
T	G	G	T	G	A	G	T	C	G	G	G	C	C	G	T	C	T	T	C	G	C	C	C	A	G	A	C	C	G	A	T	G	G	A	G	T	C	G	T	G	G	G	T	G	T	A	A	A	C
C	A	G	A	T	C	G	T	A	A	C	C	G	G	T	G	A	G	G	T	G	C	A	G	C	A	G	G	C	T	G	T	A	G	A	T	C	A	G	C	A	T	G	G	A	G	C	C	G	T
C	A	G	T	G	C	G	A	A	G	G	T	A	A	C	A	G	C	C	G	T	A	A	C	G	C	C	A	G	C	G	A	A	A	T	G	C	C	A	T	G	C	C	G	T	T	G	C	G	C
G	T	G	C	G	C	G	T	T	T	G	C	C	G	C	T	G	G	C	A	G	C	G	G	A	T	G	C	A	G	A	A	A	T	T	A	C	T	A	T	G	G	A	A	G	C	G	A	A	C
G	T	T	G	A	A	T	G	G	A	C	C	G	T	C	T	G	C	G	C	T	C	A	T	A	G	A	C	G	T	G	G	A	C	G	G	A	C	G	C	A	T	T	G	C	G	C	C	G	A
G	G	A	A	C	G	C	A	T	T	T	T	T	G	C	G	A	C	C	G	G	C	C	C	A	G	A	A	A	C	G	T	A	C	G	C	G	C	T	C	T	G	C	T	T	C	G	T	C	C
C	T	A	C	C	G	A	G	T	C	A	A	A	G	C	T	G	G	C	T	A	A	C	A	G	A	A	C	C	C	G	C	G	C	C	A	C	G	G	G	C	G	G	C	T	T	C	G	G	C
G	G	T	C	C	G	G	T	G	C	G	T	A	G	T	A	G	A	G	A	T	T	A	T	G	C	G	G	T	G	C	A	A	C	G	G	C	C	T	G	G	G	A	G	A	T	C	G	C	C
C	G	T	G	T	C	G	C	A	C	G	G	C	T	T	A	A	T	C	G	G	G	T	G	C	A	G	G	A	C	A	C	C	A	G	C	C	C	G	C	T	G	A	T	C	C	A	T	C	T
G	A	C	G	C	T	G	C	C	A	G	G	A	G	A	G	A	C	G	C	A	A	A	C	G	T	G	G	C	C	A	G	A	G	G	A	T	T	T	T	C	G	G	G	A	T	G	T	C	G
G	T	C	A	G	G	G	G	T	A	A	G	G	G	T	T	G	G	T	G	T	T	C	G	T	C	G	C	A	G	C	A	A	G	C	C	A	T	C	C	A	G	G	C	C	G	G	A	T	A
A	A	T	T	T	C	C	A	G	C	C	A	C	A	C	G	G	C	G	G	T	G	A	C	G	C	G	C	T	T	A	A	C	A	T	C	G	T	G	C	T	G	C	T	C	C	G	C	C	T
C	C	C	A	A	A	C	C	G	T	C	G	A	G	G	T	T	G	A	T	C	G	G	G	T	T	C	G	C	G	A	C	A	C	C	A	C	C	T	A	C	C	G	C	C	A	G	G	T	T
G	T	C	A	C	G	C	T	G	G	C	A	C	T	C	C	A	A	C	G	C	T	T	G	C	A	G	G	T	A	G	T	G	C	G	C	T	A	C	C	G	C	A	A	T	C	A	G	G	T
T	T	T	G	A	T	T	G	G	C	G	C	T	G	G	C	G	T	A	C	C	G	C	A	G	G	A	C	T	G	G	G	C	A	A	C	G	C	A	T	A	T	G	C	T	G	G	G	C	C
C	G	A	A	A	G	C	C	C	T	G	C	G	C	T	T	C	C	A	G	C	A	T	A	C	G	A	C	C	G	C	A	A	A	T	C	G	C	C	A	T	C	C	C	G	A	A	G	C	T
C	A	A	C	T	G	A	A	C	G	A	C	A	C	C	C	T	G	A	C	C	G	A	A	G	T	C	G	C	G	G	A	T	G	G	C	A	C	A	C	T	G	C	G	C	G	A	C	C	T
G	G	C	A	G	G	A	A	G	C	G	T	A	G	T	A	C	G	C	C	A	C	C	G	C	C	T	G	G	C	G	G	T	A	A	T	C	C	A	G	C	A	C	T	T	C	A	T	C	T
C	A	A	T	A	A	A	C	A	C	G	C	G	C	T	T	C	G	C	C	G	G	G	G	A	G	A	T	A	C	C	C	G	C	A	T	C	C	T	G	T	A	A	C	G	C	G	C	T	G
G	G	A	A	G	C	C	A	C	C	A	A	A	G	T	C	A	T	G	A	A	T	C	G	T	G	G	G	C	G	G	C	G	T	C	T	C	C	A	T	C	G	C	G	G	T	C	A	C	T
C	G	T	C	G	C	G	T	T	G	C	A	C	A	A	T	A	T	C	C	C	T	G	A	A	G	G	T	C	T	G	G	C	A	G	T	G	G	C	A	G	G	C	C	C	G	G	T	T	T
C	A	C	A	G	A	C	A	T	C	A	C	T	T	A	G	C	A	G	A	T	G	C	G	G	C	A	T	C	A	G	A	T	G	G	T	C	G	A	G	C	A	C	C	T	G	A	C	G	T
C	A	T	C	A	T	C	A	T	C	G	G	C	A	C	C	G	C	C	A	G	C	A	G	G	A	A	C	G	A	A	A	A	C	T	C	G	G	A	A	G	C	A	G	C	G	T	A	A	C
C	T	T	C	C	A	T	A	T	G	G	T	G	T	A	C	A	G	G	G	A	T	C	G	C	C	G	G	A	A	C	G	T	C	C	C	A	G	G	C	A	A	A	C	G	C	C	A	G	A
C	G	G	T	C	G	C	G	G	C	G	G	C	G	G	T	C	G	T	C	G	G	C	A	A	C	G	T	T	T	C	T	T	T	G	G	T	C	A	C	G	G	T	G	A	A	T	T	A	C
G	G	C	T	G	G	C	T	A	A	A	T	G	A	C	G	C	A	C	T	T	C	C	C	C	T	G	C	C	A	C	C	A	C	T	G	C	A	A	A	A	C	C	T	T	T	G	C	C	C
G	C	G	A	T	A	G	C	G	T	G	C	G	T	C	C	G	C	A	G	G	A	T	G	T	G	G	G	C	T	T	T	G	T	C	C	C	C	G	A	C	C	T	G	A	T	A	G	C	G
C	C	G	T	A	G	C	C	C	A	C	G	G	C	A	G	A	T	T	G	T	G	A	T	G	C	T	C	C	A	G	C	G	C	A	A	A	G	C	C	A	G	C	A	A	A	C	C	A	G
C	T	C	C	C	T	T	C	C	A	G	G	G	A	G	A	G	G	G	T	C	G	G	G	G	T	G	A	G	G	G	T	A	A	T	T	T	T	T	C	G	C	A	C	C	G	A	T	G	C
G	A	T	G	C	C	G	T	T	G	A	C	A	C	A	G	C	C	C	A	C	G	G	T	T	G	G	C	A	G	G	A	T	C	C	A	C	A	G	C	T	C	A	T	T	A	C	G	C	A
T	G	C	T	A	A	G	T	C	T	G	C	G	C	T	C	C	T	G	G	G	C	G	C	T	G	G	T	T	G	G	C	A	G	T	A	G	C	G	T	G	A	T	G	G	C	G	A	T	C
C	G	G	A	T	C	G	T	T	A	G	A	G	A	T	G	T	T	A	T	C	G	C	T	G	G	A	A	A	C	C	A	G	C	T	G	A	C	G	A	C	G	C	A	G	C	G	C	T	A
G	T	C	G	T	C	C	A	T	C	A	G	C	G	G	T	G	C	T	G	T	T	T	T	C	G	G	C	C	C	G	A	C	C	T	G	A	A	T	C	T	T	C	A	G	C	T	T	C	T
C	G	G	G	A	G	A	C	A	T	C	A	C	A	A	C	C	A	T	C	C	G	C	C	A	G	G	G	T	G	C	C	G	G	T	A	G	T	T	C	G	G	T	G	C	G	T	G	G	T
C	T	T	T	C	A	C	C	C	T	T	A	C	C	T	G	A	T	C	C	C	G	C	T	T	G	C	G	C	G	G	G	C	C	A	T	C	G	G	C	G	G	T	T	T	G	C	T	C	T
G	C	C	G	C	T	G	G	A	A	G	G	A	T	A	C	A	C	C	T	T	T	G	A	G	G	G	C	T	A	T	C	G	C	A	A	T	G	C	C	G	A	T	G	G	C	A	G	C	G
G	C	C	A	C	C	A	G	A	C	G	A	A	T	C	G	C	C	G	C	A	A	A	A	C	C	C	C	A	G	C	C	G	A	G	G	A	C	A	A	A	G	C	C	C	A	T	A	A	A
G	T	T	G	A	T	G	T	G	G	T	C	C	G	C	C	T	G	T	C	A	C	C	G	C	A	G	G	G	T	A	C	T	G	A	C	A	C	T	T	T	C	G	C	G	A	T	G	C	T
G	C	A	G	C	T	T	G	G	T	C	T	G	C	C	G	T	T	T	G	C	G	T	T	T	G	C	C	T	C	A	C	A	C	T	T	C	G	C	G	C	C	G	G	A	T	A	T	G	C
G	C	A	A	A	T	G	G	C	A	A	C	C	T	T	A	C	T	C	G	C	C	C	T	G	T	T	C	A	G	C	A	G	C	C	G	G	A	G	C	T	T	C	C	G	G	T	G	C	T
T	C	G	T	A	G	A	A	G	A	A	G	G	T	C	A	G	T	T	C	C	G	G	C	A	C	G	A	T	A	C	G	C	A	G	G	C	G	C	A	T	C	G	C	T	T	T	C	C	C
C	T	G	G	T	T	C	T	T	C	C	C	A	G	C	C	C	G	C	T	G	G	C	G	G	A	C	G	T	A	C	A	T	C	G	C	G	A	C	G	T	G	C	C	A	T	C	A	G	G
G	A	C	A	A	A	G	C	C	A	T	C	G	C	A	G	C	G	T	T	A	C	A	G	G	T	G	C	T	C	C	C	G	G	A	C	A	C	C	C	C	T	T	G	G	C	G	A	G	A
G	G	T	G	A	C	T	A	C	A	T	T	G	A	C	G	A	C	G	A	G	C	T	G	C	C	G	G	T	C	T	A	C	C	A	G	G	G	C	G	A	A	A	C	G	A	C	G	C	A
C	G	T	G	G	A	A	C	T	G	T	A	C	C	T	G	A	C	C	G	G	T	G	A	T	G	C	C	A	A	C	G	A	C	T	A	T	G	T	C	G	G	T	A	A	A	G	G	C	A
A	C	T	G	A	C	A	A	A	T	G	T	G	C	T	C	A	A	G	A	C	G	C	G	T	G	A	T	T	G	C	A	G	A	A	C	C	G	A	C	C	G	T	C	A	C	C	G	C	C
C	G	G	T	T	A	T	G	C	C	C	G	C	T	A	C	A	T	G	G	A	G	C	G	C	A	T	A	G	G	G	G	C	C	A	G	T	C	G	C	G	C	G	A	T	G	G	T	G	A
T	T	G	A	A	G	T	C	G	C	C	T	T	C	C	A	G	A	C	C	G	T	G	A	C	C	A	A	C	C	G	C	T	T	C	A	T	G	C	A	A	C	A	G	C	A	C	G	C	C
G	C	C	A	C	T	G	G	C	A	C	C	G	C	G	T	T	C	G	C	G	T	T	T	G	C	C	A	T	C	T	T	C	T	T	C	G	A	C	G	A	G	A	A	C	G	C	T	C	A
C	T	T	A	C	C	A	G	G	C	C	T	T	C	C	G	C	A	C	G	G	T	G	T	C	G	A	C	G	T	G	G	A	T	C	G	T	T	C	A	G	C	C	A	G	G	T	G	A	G
C	G	T	G	A	G	T	C	A	A	C	G	C	G	A	A	T	G	C	G	G	T	C	C	A	G	T	T	C	G	G	C	A	T	C	G	G	C	G	A	A	A	T	C	A	C	G	C	A	G
T	G	A	G	C	G	A	T	C	C	C	C	G	T	T	G	C	C	G	G	T	T	C	A	G	G	T	A	A	C	T	T	T	G	G	C	C	C	C	A	T	C	G	C	G	T	C	T	G	G
G	A	T	T	C	A	C	G	A	A	T	T	G	C	G	C	G	G	C	G	T	T	C	A	A	C	C	T	G	G	G	T	C	G	C	G	C	C	A	A	C	C	G	G	C	A	C	A	C	A
G	T	T	G	T	C	G	C	C	T	G	C	A	C	G	G	A	A	G	C	C	A	C	A	C	T	T	C	A	G	A	A	T	A	C	G	A	G	T	G	T	A	A	C	C	A	C	C	G	G
T	T	G	A	C	C	G	C	C	T	G	C	C	T	G	C	A	A	C	A	G	C	A	A	G	C	C	A	G	C	G	C	C	A	A	A	T	C	C	G	G	C	C	T	G	G	A	A	G	A
G	T	C	G	T	C	T	G	C	A	A	G	T	C	A	C	T	T	C	A	G	A	G	A	A	A	G	T	G	G	G	C	A	A	C	C	T	G	G	C	G	T	T	C	C	T	C	G	A	C
C	G	C	T	A	C	G	C	A	A	T	G	C	C	G	G	A	C	G	A	C	T	C	A	G	T	G	T	G	A	T	G	T	T	A	A	G	C	G	T	T	G	C	C	A	G	C	C	T	G
C	C	G	G	C	A	T	A	G	T	G	G	C	G	A	A	T	A	A	C	G	T	C	A	A	G	G	G	A	G	A	T	C	C	C	G	G	C	T	T	C	A	T	C	T	G	G	C	G	T
A	G	C	C	T	G	T	G	C	G	T	G	A	A	A	T	G	C	A	T	C	A	G	C	C	A	G	C	A	C	C	T	G	T	T	C	C	A	C	A	C	G	C	T	G	G	G	T	A	A
T	C	T	T	C	G	C	T	G	T	A	A	T	C	G	A	A	G	C	G	C	A	G	G	G	A	G	T	C	C	G	G	A	T	C	C	A	T	A	T	C	C	A	G	C	T	C	G	C	G
C	T	T	C	A	G	C	C	A	G	C	C	G	C	T	C	A	T	C	C	C	C	A	G	C	G	T	G	G	C	A	A	T	A	A	A	C	A	C	T	A	G	C	G	C	C	A	G	C	C
C	T	T	T	C	C	A	C	C	G	A	C	C	C	G	A	A	A	C	G	T	C	G	C	C	T	G	A	T	T	G	G	C	G	A	T	G	A	C	G	A	A	C	A	C	G	G	C	T	G
A	A	A	C	T	G	G	C	C	G	G	T	A	C	T	G	A	G	C	G	T	G	G	C	A	T	C	A	C	C	G	A	A	C	C	G	A	C	G	C	C	A	A	C	C	T	T	C	T	C
C	A	C	C	T	T	C	G	C	C	T	C	C	C	G	T	T	T	A	T	T	T	A	C	C	C	T	T	C	T	T	T	T	G	T	C	G	T	G	C	C	C	T	G	C	G	C	C	C	G
C	T	C	A	T	C	A	T	C	T	C	A	G	T	C	G	C	C	A	G	G	C	G	A	A	T	A	C	G	C	G	T	C	A	G	C	G	G	C	G	T	G	C	G	C	A	A	G	T	C
C	G	A	C	G	C	A	G	C	A	C	C	G	C	A	C	G	G	A	T	A	C	G	G	G	C	C	A	G	C	A	G	T	T	C	A	C	G	C	G	G	G	T	T	A	A	A	C	G	G
T	A	T	C	T	T	C	G	C	A	G	T	A	T	T	C	G	C	G	G	C	T	G	C	C	T	T	C	T	T	C	G	G	G	C	A	G	A	A	C	G	G	T	G	C	G	C	T	G	G
C	G	G	C	G	G	G	A	C	G	C	T	C	G	G	T	A	G	C	C	T	T	G	C	C	C	T	G	A	T	C	A	T	G	G	G	T	T	T	T	G	G	C	G	C	A	A	T	G	C
C	A	C	C	G	G	C	T	T	G	G	C	G	A	A	T	G	G	C	T	G	A	G	C	A	C	G	C	A	G	C	A	T	T	T	C	G	G	C	C	A	G	T	G	C	T	T	C	A	C
A	T	G	A	G	T	T	T	C	T	G	G	T	G	C	G	C	A	T	T	C	G	T	G	C	G	C	A	G	C	T	G	T	T	A	T	G	G	G	C	C	T	G	G	G	C	G	C	G	G
G	A	C	T	C	G	C	G	C	C	A	C	C	T	C	T	G	C	T	C	G	C	C	G	C	G	A	A	A	A	C	G	G	C	C	T	G	T	G	G	A	T	T	G	T	G	G	A	A	G
G	G	T	T	A	A	C	G	C	C	A	C	C	G	G	C	C	C	G	T	G	G	G	T	G	A	A	A	C	A	G	T	T	C	T	T	C	G	A	C	G	A	C	G	G	G	A	T	G	C
A	T	T	A	A	G	C	A	G	G	C	T	A	A	G	G	T	C	G	G	T	G	C	G	C	C	A	G	T	T	A	C	G	G	C	C	C	A	G	G	T	G	T	T	C	G	T	C	C	A
A	G	T	A	A	G	C	T	T	C	C	A	G	C	G	T	A	C	C	C	A	C	A	T	C	G	C	G	C	C	A	G	T	A	C	G	G	C	T	C	G	G	C	A	T	C	C	G	G	G
C	T	C	T	C	T	T	T	A	C	G	C	A	G	G	C	G	C	A	T	C	G	G	G	T	G	A	C	G	G	C	G	A	C	C	G	T	C	C	C	A	G	T	A	G	T	T	G	A	A
G	T	G	T	C	A	C	A	G	A	T	T	C	G	C	C	A	C	G	A	A	T	A	C	G	C	G	C	C	A	G	C	A	G	G	C	G	T	T	C	A	G	C	G	C	C	A	A	T	A
A	A	A	A	A	C	C	G	C	C	C	A	T	C	G	C	C	A	G	G	T	T	C	T	C	T	T	C	C	A	C	C	G	T	C	A	T	C	C	G	C	G	A	G	A	A	G	A	C	G
C	T	T	C	G	C	T	C	T	G	G	G	C	G	C	G	A	C	G	G	A	A	G	G	A	T	G	G	C	G	T	T	T	T	C	A	A	C	A	G	G	C	C	A	G	A	G	A	A	C
C	A	A	T	C	C	C	C	A	G	A	A	T	C	A	G	G	C	C	G	C	C	A	A	T	C	A	T	C	G	C	T	C	C	C	G	G	A	A	T	G	C	T	G	C	C	A	A	T	C
G	G	T	A	C	G	C	T	C	A	A	G	G	G	C	A	G	T	C	G	C	C	A	G	A	G	A	T	T	G	C	A	C	C	G	C	C	G	C	G	T	A	G	G	T	G	A	T	C	C
C	G	G	T	G	A	C	C	G	A	G	C	T	G	A	A	T	C	A	A	C	A	T	G	C	G	C	C	G	C	T	G	G	C	G	A	T	G	G	T	C	G	G	T	G	A	C	G	G	T
G	G	A	C	G	A	T	G	A	T	T	A	T	C	G	A	A	A	A	C	A	T	C	T	T	T	G	C	C	T	G	G	C	C	G	G	G	C	G	T	C	G	G	G	C	G	C	T	A	T
T	A	T	C	G	G	C	C	A	T	A	T	G	A	T	G	C	T	G	C	A	C	G	T	C	G	C	G	G	G	G	A	T	G	T	C	T	T	T	C	C	T	T	G	G	C	C	T	C	G
C	T	G	A	A	G	G	C	G	G	T	C	G	A	T	C	T	C	G	A	T	G	A	C	A	G	C	G	T	T	C	T	C	G	A	C	A	A	A	C	G	C	C	C	A	C	C	G	C	A
T	G	T	A	G	C	T	A	A	A	C	A	G	A	C	G	G	C	G	C	A	G	G	C	T	A	A	A	T	C	C	C	T	G	A	C	G	C	G	G	C	G	C	G	T	G	G	G	T	G
G	C	G	G	T	G	G	C	G	A	C	C	A	G	C	A	C	G	C	T	C	A	T	A	T	T	G	C	T	C	T	G	C	C	G	C	T	G	G	C	G	A	A	T	A	C	T	G	T	C
G	A	A	C	C	A	G	T	T	C	C	A	G	A	T	G	C	G	T	C	A	T	T	G	C	G	G	C	A	A	C	C	T	C	A	C	C	A	C	G	A	G	G	T	C	G	T	C	A	G
G	C	G	C	C	C	G	T	A	T	C	C	A	C	C	T	G	A	C	C	C	C	A	G	C	G	G	A	G	C	G	T	G	A	A	A	A	G	A	A	A	G	A	C	G	G	C	A	A	G
C	G	C	C	A	G	C	T	C	C	G	C	T	T	C	G	T	C	G	G	T	A	A	C	G	A	G	T	T	T	G	G	T	C	C	A	G	C	C	C	A	T	T	G	T	C	G	C	A	T
G	G	C	T	G	G	C	A	G	A	G	A	T	T	T	T	C	C	C	A	G	G	T	G	T	A	C	G	G	T	G	C	C	C	C	T	T	G	C	G	C	T	A	C	T	A	C	G	C	G
G	A	C	C	C	G	A	T	G	A	T	T	T	C	C	G	A	A	A	C	G	C	T	G	G	T	C	G	A	A	G	T	G	A	T	G	A	A	C	G	C	C	G	A	A	G	G	C	C	C
A	C	C	C	G	C	T	C	G	C	T	G	T	T	G	C	G	T	T	G	T	A	C	C	G	G	T	C	G	C	T	A	C	A	T	G	G	T	G	G	T	C	T	A	C	C	T	G	C	T
T	G	T	A	C	C	G	G	A	A	A	C	G	G	C	G	T	C	C	C	T	T	C	G	C	C	A	C	G	C	A	G	C	G	C	C	A	G	C	A	T	A	C	C	G	C	C	T	A	T
G	A	A	T	G	C	A	C	G	G	A	T	A	T	C	G	C	C	T	T	C	C	T	G	A	C	G	C	T	G	G	A	C	G	A	C	G	A	A	G	A	C	G	C	G	C	T	G	T	G
G	T	T	T	T	G	G	T	G	C	G	T	G	A	A	T	G	C	G	A	C	C	A	C	G	A	G	C	C	A	G	A	C	G	C	A	C	C	C	A	G	C	T	C	C	C	A	C	G	A
T	T	C	G	C	C	C	G	C	A	C	C	G	C	C	T	G	T	T	G	T	A	G	T	T	C	G	G	G	A	A	T	G	G	C	T	T	T	A	C	C	C	G	C	C	A	T	A	C	C
C	G	G	G	C	A	T	C	G	T	C	A	T	C	T	C	C	A	C	G	C	G	G	T	G	C	G	A	T	C	G	G	C	G	T	A	C	C	T	G	T	T	T	G	C	T	T	T	C	T
C	A	G	C	G	A	A	G	A	G	C	A	G	A	A	T	A	A	G	C	C	C	G	C	A	C	A	C	C	A	G	G	C	T	G	A	C	C	G	G	A	T	C	G	T	C	C	C	A	G
G	G	G	A	C	C	A	A	G	T	T	T	C	T	C	C	T	T	G	T	G	G	C	C	A	G	C	C	G	G	A	C	A	A	C	C	G	A	C	G	A	C	C	A	C	T	G	T	A	A
C	T	T	C	T	G	C	G	C	C	T	G	C	G	G	A	T	C	G	T	G	C	T	T	A	A	G	C	A	G	A	T	C	C	T	G	C	C	C	C	T	G	G	T	A	A	T	A	C	A
G	T	C	A	C	G	C	A	G	A	C	C	G	T	C	A	C	C	C	A	T	C	A	G	G	T	T	A	A	A	T	G	C	C	A	G	C	A	C	C	G	T	C	A	G	C	A	G	G	A
C	A	A	T	T	T	T	G	G	C	C	T	G	C	A	C	G	C	C	G	A	C	T	T	T	C	G	C	C	C	A	G	T	C	T	G	C	C	T	G	A	A	T	C	A	T	C	T	C	C
G	T	A	A	G	T	G	A	A	C	T	G	C	G	T	C	A	C	T	T	C	C	A	T	G	C	C	G	T	T	C	A	G	C	C	A	C	A	C	T	T	C	C	C	A	G	C	C	C	A
C	G	C	C	A	T	T	G	A	A	A	A	G	G	C	G	C	T	C	G	A	T	T	T	T	C	T	G	C	G	C	G	C	T	A	C	C	G	A	T	T	T	C	A	A	C	G	C	C	C
T	A	T	C	C	G	G	T	C	A	A	C	C	G	G	G	C	G	G	C	G	G	G	G	C	T	G	A	T	T	G	C	C	T	C	T	G	G	C	G	G	C	A	T	T	A	T	C	G	C
C	C	A	G	G	C	T	G	G	G	C	A	G	A	G	C	G	C	G	A	T	A	T	G	G	C	A	G	A	A	C	T	G	T	G	G	C	A	A	T	G	C	T	G	C	A	T	G	G	C
G	C	A	G	C	A	A	C	G	C	C	G	G	A	C	T	C	G	A	G	A	T	G	A	C	C	A	G	T	G	G	T	T	T	C	T	A	C	G	G	G	A	T	G	C	A	G	G	C	C
T	A	G	C	C	G	T	G	A	C	G	A	G	G	C	A	G	T	G	C	G	C	G	A	A	C	G	G	G	C	G	C	G	G	G	A	A	A	T	C	A	T	G	A	G	T	A	A	A	G
A	G	C	A	T	C	C	A	G	C	G	C	C	A	G	A	T	C	G	A	T	G	T	C	T	C	G	T	T	T	G	C	C	C	G	A	A	G	A	C	G	C	C	A	C	T	T	C	G	C
A	T	G	A	C	C	G	G	G	A	A	C	G	T	C	G	A	T	A	A	A	A	C	C	A	G	G	C	A	C	G	C	G	A	C	C	A	T	C	C	G	G	C	T	G	C	G	G	C	C
G	T	C	G	T	C	C	A	G	A	T	C	A	T	A	C	T	C	G	A	G	G	G	T	C	A	C	T	G	G	C	G	A	A	C	G	C	A	T	A	G	C	C	T	G	C	G	C	A	A
G	A	C	A	T	G	A	C	G	C	A	G	T	A	T	G	G	C	G	G	T	A	G	C	A	T	T	G	T	T	C	A	G	G	G	T	T	C	A	G	C	C	G	G	G	G	T	G	C	G
C	G	C	A	G	C	T	T	T	A	C	T	T	A	C	G	A	T	G	A	T	A	A	A	T	A	C	C	G	G	G	G	C	C	G	G	A	T	G	G	T	G	G	C	G	C	A	C	C	G
C	A	G	G	C	A	G	G	A	C	A	A	C	A	G	A	G	T	A	C	A	G	C	C	C	G	G	A	T	G	T	G	G	T	G	A	C	G	G	G	C	C	T	C	A	T	C	A	C	G
C	T	G	G	C	A	T	C	G	T	G	C	G	G	C	C	T	G	A	C	C	G	T	G	G	A	G	C	A	G	A	T	G	A	A	A	A	A	C	C	A	G	A	T	G	G	A	C	C	C
G	T	A	G	T	C	G	G	T	G	C	C	A	T	C	A	C	C	A	C	C	A	T	G	G	G	C	G	T	T	A	T	C	G	T	C	G	G	C	G	C	A	G	A	C	A	T	G	C	C
G	C	G	C	T	A	T	G	C	G	C	C	A	G	G	T	T	C	C	G	C	A	G	G	C	A	C	A	G	C	A	T	A	T	T	T	C	G	C	T	G	A	C	C	A	A	C	T	T	C
C	C	G	C	G	C	T	G	C	A	A	G	C	C	A	C	C	G	C	A	G	C	A	C	A	A	C	A	A	A	T	T	G	G	C	G	T	C	T	C	T	G	A	T	C	T	G	T	T	G
G	A	T	C	C	G	G	C	A	A	C	G	G	G	T	C	A	G	G	C	A	C	A	C	A	C	G	G	C	A	C	A	C	A	C	C	A	A	C	C	T	G	C	C	A	G	T	T	C	C
G	G	T	T	C	G	C	G	A	C	C	G	C	C	A	G	A	A	A	G	A	A	G	C	G	A	C	G	C	G	C	A	A	A	G	G	C	A	C	C	A	C	C	T	A	C	A	A	A	C
C	T	T	A	G	C	T	T	G	C	A	G	G	C	G	G	T	T	T	C	T	G	G	T	T	A	T	C	C	C	G	T	T	T	C	C	G	A	C	A	G	T	C	T	G	C	T	G	G	A
G	G	T	T	C	C	G	A	C	C	G	G	G	C	T	G	G	C	G	A	T	T	C	A	T	A	T	T	G	C	C	G	A	T	C	C	T	T	C	A	C	T	G	G	C	G	G	C	A	A
C	T	T	C	A	C	G	A	G	C	G	T	T	A	C	G	G	G	T	G	T	G	G	G	T	A	G	A	A	C	G	T	G	G	C	A	G	C	A	T	G	C	C	G	T	A	C	T	C	T
T	C	A	T	C	G	G	G	G	C	A	C	A	G	G	T	T	G	C	A	C	T	G	G	A	T	A	T	G	G	G	G	C	A	C	G	G	C	C	C	A	A	T	T	A	T	T	G	C	C
C	C	G	C	C	T	C	C	G	G	T	G	T	G	C	G	T	A	T	C	G	T	T	T	C	T	C	G	T	G	A	G	C	C	G	C	T	G	A	A	C	C	G	T	C	G	G	G	C	G
C	A	G	C	C	C	C	A	C	A	G	C	A	G	C	G	T	A	C	C	G	A	C	C	A	G	C	G	C	A	C	C	A	G	C	T	T	C	A	A	A	C	A	G	C	G	T	A	A	A
A	T	C	A	G	T	G	A	G	C	G	G	A	T	G	G	C	C	T	G	C	T	C	C	A	G	G	G	T	G	A	G	A	T	C	A	T	C	C	A	A	C	T	G	G	C	G	C	G	G
C	T	G	C	T	G	A	C	T	T	A	C	G	G	T	G	T	C	T	C	A	C	A	G	C	T	G	T	T	T	T	A	T	G	G	C	C	C	G	A	T	T	T	C	C	G	A	C	C	G
G	G	G	C	A	G	C	C	C	G	T	T	T	A	A	G	C	G	C	A	C	G	T	C	A	C	C	G	C	A	G	C	A	T	C	G	T	C	A	T	C	A	G	C	T	C	C	A	T	G
C	G	G	C	G	G	A	G	A	T	A	T	A	A	A	C	C	A	G	T	G	C	A	G	G	T	G	C	G	A	A	A	C	C	G	T	A	A	C	C	C	T	G	C	G	C	C	A	G	G
G	A	T	C	A	T	G	G	T	A	A	G	C	G	C	C	G	C	C	T	G	C	T	C	T	G	C	C	G	C	A	T	C	G	C	C	G	T	C	C	T	G	A	T	G	T	C	G	T	A
C	G	C	A	C	A	T	C	A	A	C	A	G	C	T	T	A	A	G	C	T	G	C	C	C	A	C	G	C	G	A	T	A	A	G	G	T	A	T	C	T	T	C	C	A	C	C	G	G	C
A	G	C	T	C	T	T	T	A	T	C	C	C	A	C	G	G	G	C	G	T	A	G	C	T	G	T	T	C	G	T	A	A	C	G	T	G	T	C	A	C	C	T	G	G	C	G	C	A	G
C	A	G	G	G	T	A	G	A	C	A	G	C	G	A	A	A	A	A	C	G	G	C	T	A	C	G	C	C	C	G	G	A	G	C	G	T	A	C	C	A	G	C	A	T	C	C	G	T	T
A	G	C	A	T	G	C	A	G	G	C	T	G	C	G	A	T	G	A	T	G	C	G	C	G	G	C	G	A	C	G	A	A	G	C	C	T	A	C	A	G	C	G	G	C	A	G	T	C	G
A	T	C	G	T	C	A	C	C	G	G	C	A	G	G	T	T	G	G	C	G	A	T	C	G	G	C	T	G	C	A	T	C	A	T	G	T	C	C	G	T	G	C	T	C	C	A	G	A	A
G	A	C	A	G	A	C	G	C	A	G	G	C	C	A	G	C	C	A	G	G	G	T	A	T	C	C	G	C	G	G	T	T	T	C	G	C	C	A	G	A	C	T	G	T	G	A	C	A	A
G	A	T	A	G	C	A	C	G	C	A	G	A	A	C	G	G	C	C	T	C	A	C	G	C	A	G	A	G	T	C	C	C	G	C	C	T	T	G	T	T	T	C	A	G	C	T	C	C	C
T	C	A	C	G	G	A	A	T	T	T	C	T	C	A	G	C	C	A	T	G	G	T	C	A	G	A	C	C	G	G	T	C	A	G	A	G	C	A	A	C	G	C	G	C	A	G	A	C	G
A	T	C	A	G	G	T	T	C	G	G	T	T	G	G	T	T	C	T	C	C	A	G	C	G	C	C	G	T	A	C	G	T	A	C	C	G	C	C	T	G	A	C	G	G	T	A	G	A	G
C	A	T	C	T	T	T	C	A	G	C	C	G	A	C	T	G	C	G	C	A	G	C	G	C	T	T	C	A	C	G	C	C	A	G	C	G	G	G	G	A	A	C	A	T	C	A	T	C	A
C	T	G	G	A	G	C	A	G	G	G	G	A	T	C	G	A	T	G	C	G	A	T	G	G	T	T	T	C	C	T	C	C	T	G	G	A	A	C	C	G	C	G	C	A	G	C	A	C	C
C	G	T	C	G	C	G	T	T	T	T	C	T	T	C	T	G	C	G	C	G	G	T	T	A	G	G	C	G	T	G	A	A	G	G	C	C	C	T	G	A	T	C	G	T	T	A	T	G	C
C	A	A	C	A	A	T	G	C	C	A	C	G	C	C	A	C	A	G	C	C	G	A	G	T	G	C	C	A	C	C	A	T	C	G	A	T	A	C	C	A	T	C	G	C	T	T	C	A	T
G	C	G	T	C	T	A	A	A	C	C	C	C	G	G	C	C	A	A	C	A	A	C	A	A	G	C	T	G	T	C	G	A	A	T	T	C	G	T	T	A	C	C	G	G	C	C	C	C	T
C	A	C	C	A	C	C	A	G	G	C	G	C	T	G	A	T	C	G	G	C	A	C	C	A	C	C	A	G	T	G	G	T	G	T	G	A	G	C	A	A	C	G	C	C	C	T	G	A	T
G	A	T	G	C	C	A	A	C	G	C	C	C	T	G	C	A	T	C	G	T	C	C	G	A	A	A	C	G	C	T	T	C	T	T	T	G	G	T	G	C	G	G	C	G	C	G	T	A	A
C	G	A	G	T	T	C	A	A	A	C	C	A	G	A	C	G	T	C	G	T	G	C	T	G	G	T	T	C	A	C	G	G	C	G	A	T	A	C	G	A	C	G	A	C	G	A	C	G	C
C	T	T	C	G	C	T	G	G	A	G	A	T	G	G	C	G	G	C	G	C	T	G	C	T	G	C	T	C	G	A	T	A	T	C	C	A	G	C	C	T	G	G	C	G	A	T	G	A	A
T	A	A	C	C	A	C	T	C	C	G	G	A	C	T	G	G	C	G	A	T	C	T	C	G	C	C	T	A	C	G	C	T	T	A	T	A	G	G	C	T	C	A	C	T	G	G	T	G	G
C	T	G	G	A	G	T	G	G	C	T	C	T	A	C	C	G	C	C	T	G	C	T	T	T	C	G	C	A	G	C	C	G	A	G	C	C	G	C	A	T	T	A	A	G	C	G	T	C	A
T	A	G	C	T	C	A	G	C	T	G	G	A	T	A	G	A	G	C	G	C	T	G	C	C	C	T	C	C	G	G	A	G	G	C	A	G	A	G	G	T	C	T	C	A	G	G	T	T	C
A	A	A	G	C	C	T	T	T	G	C	G	T	G	C	G	G	T	G	G	C	A	G	T	T	G	A	C	G	G	G	G	T	A	T	C	T	G	C	T	G	C	G	C	T	G	G	C	C	A
G	C	T	G	A	T	A	A	T	C	G	C	C	T	T	C	C	G	C	C	A	G	T	T	T	C	A	G	C	A	G	C	G	C	C	T	G	T	T	C	G	G	T	C	T	G	C	T	T	A
C	G	G	T	C	G	T	G	A	C	G	T	C	C	T	G	A	T	C	G	C	T	C	C	A	C	A	G	C	T	T	C	C	G	T	C	C	G	G	C	G	A	G	T	T	T	C	A	C	C
G	G	T	C	A	G	G	G	C	T	T	C	A	A	A	G	T	T	T	G	C	A	C	C	T	C	T	G	C	G	G	C	T	G	C	G	T	T	C	C	G	G	C	A	C	G	A	T	T	C
G	G	G	C	G	A	C	A	C	C	G	G	C	A	A	A	G	T	G	A	T	G	A	T	C	G	T	C	G	G	T	G	A	T	G	A	C	G	A	C	C	A	G	T	C	A	A	T	C	T
G	A	A	G	C	A	G	G	T	G	A	A	G	G	G	C	A	G	G	C	G	G	A	T	A	C	C	T	G	G	C	A	G	G	A	T	G	C	G	G	T	G	C	A	G	T	T	G	A	T
C	C	T	G	G	A	G	C	A	G	T	T	G	A	G	C	C	G	G	G	T	G	A	T	T	A	T	G	G	A	A	G	G	G	C	A	T	C	A	G	G	G	C	G	A	T	G	A	G	T
G	A	C	A	C	C	A	C	G	C	G	C	C	A	G	G	A	T	A	T	C	G	T	G	C	G	C	C	T	G	C	T	G	G	G	G	C	T	G	A	A	C	G	A	T	C	C	G	C	T
T	G	C	G	T	C	G	T	A	G	C	G	A	C	T	G	G	G	A	T	G	C	G	T	A	T	C	T	C	C	A	G	T	G	G	G	G	C	G	T	A	G	A	G	G	C	C	T	T	C
C	A	A	C	G	A	C	T	G	C	C	T	G	T	G	G	C	G	G	T	A	A	A	A	A	C	G	G	T	A	G	C	G	G	G	C	T	G	G	A	T	T	C	G	C	G	C	G	T	T
G	A	T	G	G	C	A	T	T	G	G	T	A	G	C	C	T	G	C	T	G	C	C	T	G	C	T	G	C	G	C	G	C	G	G	C	A	A	T	A	T	C	G	G	T	T	A	T	A	T
T	T	C	T	C	A	A	C	A	G	C	T	G	G	G	T	T	T	C	T	C	T	G	A	C	G	A	C	G	G	G	G	A	G	C	C	G	G	C	G	G	G	A	A	C	G	G	C	A	G
C	C	G	G	A	A	G	A	C	C	A	A	G	G	G	T	T	C	C	T	G	T	C	C	A	A	C	G	T	T	A	A	T	C	G	G	G	G	C	A	G	G	G	T	G	A	G	T	C	G
C	T	G	G	A	G	C	A	A	G	A	A	A	T	C	G	T	C	C	A	T	C	G	T	G	C	A	C	C	G	C	T	G	T	T	C	G	C	C	G	G	G	C	G	T	C	A	C	G	T
T	T	A	A	C	T	T	A	C	G	C	G	T	C	A	G	G	G	T	G	T	T	G	C	G	G	C	C	C	C	A	G	C	C	G	A	G	T	A	G	C	C	G	C	G	C	C	G	C	T
C	G	G	C	A	A	C	C	T	G	T	A	A	A	A	A	A	T	G	G	C	G	C	G	C	C	A	G	A	C	G	G	G	G	A	A	T	A	T	C	T	T	C	C	C	G	A	C	G	T
G	C	T	C	G	C	G	C	C	A	C	T	G	A	T	T	G	C	A	G	T	G	A	C	G	C	C	A	T	C	A	A	C	T	G	A	A	C	T	C	T	A	T	C	G	C	A	T	C	A
G	A	C	G	C	C	A	T	G	C	C	G	C	C	A	G	T	G	A	G	G	C	G	C	G	T	T	C	G	T	T	G	G	G	G	T	T	T	T	T	G	G	T	G	A	T	A	G	C	G
G	A	C	G	C	C	T	G	C	C	G	G	A	T	C	G	T	A	C	A	G	A	C	C	C	G	C	A	T	T	G	T	C	G	T	A	A	C	C	G	C	G	G	G	T	T	T	T	C	A
G	C	C	A	C	C	C	T	G	T	T	C	G	G	C	A	T	A	C	A	T	C	T	T	G	C	G	C	A	A	G	C	G	C	A	G	G	A	A	G	A	T	A	C	C	G	G	A	G	A
G	T	G	A	G	C	T	T	C	A	G	C	G	G	C	G	T	T	A	C	C	G	C	C	C	A	T	C	A	C	C	A	C	G	A	C	G	A	G	G	T	T	G	G	C	G	T	T	C	T
A	T	C	C	C	G	C	A	C	C	C	G	A	C	T	G	G	G	T	G	C	C	G	A	G	C	A	G	C	G	C	T	T	T	G	T	C	G	T	T	C	G	C	C	A	G	A	T	A	G
C	A	T	C	A	A	T	C	C	C	C	A	C	C	G	C	C	G	C	G	A	A	A	C	G	C	T	G	T	T	T	C	G	C	T	A	G	C	T	C	C	C	A	G	G	C	C	T	G	T
C	C	G	G	A	C	A	G	G	T	T	C	A	G	G	T	C	C	A	C	G	T	T	T	T	G	C	G	C	A	C	C	C	A	G	C	A	T	G	A	T	G	T	G	G	C	T	G	C	C
C	G	T	G	G	C	G	T	G	G	T	T	T	A	G	C	C	A	G	A	A	T	C	G	T	T	A	C	C	G	T	C	A	G	T	T	C	G	C	T	C	A	A	C	G	G	T	T	T	G
G	A	C	C	T	G	C	A	A	C	T	G	C	G	C	T	G	T	A	G	C	T	A	C	A	C	G	C	C	G	G	A	T	C	A	A	G	G	T	T	C	C	A	C	G	C	G	C	A	T
G	A	A	A	A	A	A	C	C	G	G	G	C	G	T	C	A	C	T	G	G	C	T	G	T	A	C	A	A	T	G	C	C	A	C	C	G	T	C	G	G	T	G	C	G	G	G	C	T	T
G	C	T	T	T	G	G	C	G	A	A	G	A	C	C	A	T	C	T	C	C	A	G	C	A	T	G	C	C	G	A	G	A	C	G	C	G	T	C	G	A	G	A	A	G	A	A	T	G	G
G	G	C	A	T	T	C	T	C	G	A	A	A	C	C	A	T	T	A	C	C	T	G	C	C	G	C	C	T	G	A	A	A	T	C	G	G	G	T	G	T	G	A	C	C	C	A	G	G	C
C	A	T	T	C	A	G	G	T	G	A	A	A	C	G	T	C	C	A	C	G	T	T	G	C	C	A	G	G	A	A	G	C	G	G	C	T	C	A	G	C	A	G	G	G	T	T	A	C	G
C	G	C	G	A	G	G	C	G	C	A	C	C	A	T	A	T	T	G	T	T	G	G	T	G	A	A	G	C	G	G	T	G	G	T	G	G	A	A	G	C	C	A	T	T	C	G	T	C	A
T	A	A	C	G	C	T	C	G	A	T	A	A	C	T	G	C	G	A	C	G	C	G	C	G	C	A	C	C	T	T	G	C	T	T	A	A	C	C	A	G	G	C	C	C	A	T	T	G	C
C	G	C	A	A	G	C	C	G	A	A	G	C	A	A	T	G	G	T	G	A	C	A	A	T	T	G	T	C	T	T	C	A	G	T	G	C	G	G	G	T	G	C	C	G	A	G	G	C	G
T	T	A	A	A	T	C	G	G	G	C	G	A	T	G	C	T	T	G	C	A	T	T	G	C	A	G	A	A	T	A	C	C	A	G	C	A	G	G	C	T	G	G	C	C	G	T	G	G	T
C	G	G	C	A	C	A	G	T	C	C	A	T	C	G	G	T	G	A	A	C	C	G	G	G	T	A	C	A	C	A	G	C	T	G	A	C	C	A	T	G	C	G	T	A	C	G	T	T	C
A	A	G	A	T	G	G	C	G	T	A	C	A	G	A	T	C	A	G	C	T	C	T	G	G	T	G	A	C	A	C	C	C	T	G	G	C	G	C	G	T	A	T	T	C	C	G	C	A	G
C	C	A	A	A	G	C	G	T	C	T	C	T	G	G	C	A	A	C	C	G	A	G	T	C	C	T	T	C	A	T	C	T	C	C	G	C	G	G	C	A	T	C	G	T	T	C	C	A	G
A	C	C	G	C	A	G	G	T	G	A	C	T	G	C	A	G	A	A	G	A	C	G	C	A	T	C	T	G	C	C	A	G	C	C	T	G	G	C	A	G	A	A	C	T	G	C	T	G	A
C	T	T	C	G	C	C	A	T	G	T	T	G	A	C	G	G	G	A	T	C	G	T	C	C	G	C	G	A	C	G	G	C	A	A	T	C	G	C	C	G	T	A	T	T	C	A	C	T	A
A	A	A	T	C	C	G	A	C	C	G	C	G	C	T	G	G	C	G	G	T	G	A	T	A	A	G	C	G	G	C	G	T	G	T	T	G	A	G	T	G	C	C	A	C	G	C	A	G	G
G	T	G	C	C	A	G	A	C	T	G	A	T	A	C	C	G	C	C	A	A	T	C	G	C	C	A	C	G	G	T	G	G	G	A	T	A	A	T	C	C	G	C	C	A	G	T	C	G	C
C	A	G	C	A	A	A	G	C	G	C	G	C	T	G	T	A	A	C	C	C	G	T	T	G	T	T	T	A	T	C	G	C	T	A	C	C	G	G	C	C	A	T	C	G	G	G	T	C	A
C	C	A	T	T	C	C	G	G	C	T	C	C	G	C	G	C	G	G	A	A	T	A	C	C	C	G	C	T	T	C	A	G	C	C	A	T	C	G	C	G	A	T	A	T	C	T	C	G	T
C	T	G	G	C	G	A	A	C	A	G	C	G	G	G	C	G	A	C	A	G	G	C	G	T	T	G	G	A	G	C	A	G	G	T	G	C	G	G	G	A	A	C	A	G	G	T	T	T	T
C	C	G	T	T	G	G	T	C	A	C	T	A	C	C	T	G	C	T	C	G	T	C	A	T	C	C	G	C	C	A	G	T	T	T	T	G	T	G	C	C	C	G	C	G	T	G	G	A	A
T	A	A	T	C	A	C	C	C	G	G	A	T	A	T	C	C	A	C	C	C	G	C	A	G	C	C	A	T	C	A	C	C	A	C	G	C	C	G	A	G	A	G	A	A	G	C	G	C	G
C	A	T	C	A	C	G	C	A	G	T	T	C	C	T	G	T	T	C	G	C	T	C	G	G	C	T	G	A	C	G	T	T	T	G	G	T	C	A	C	C	A	C	G	C	G	C	A	G	T
T	T	T	G	A	A	A	T	C	G	A	G	G	C	C	C	G	G	A	A	C	A	C	G	C	T	C	G	C	C	C	C	A	C	T	G	A	C	C	G	C	A	G	G	T	C	A	G	A	A
A	T	C	A	A	C	A	A	C	A	C	C	T	T	C	C	G	T	C	G	T	G	C	C	G	A	T	C	A	G	A	T	C	C	A	A	T	G	G	T	C	C	G	C	G	G	G	C	A	T
C	C	C	G	A	T	G	A	A	C	T	G	C	G	C	C	A	G	T	A	C	G	T	G	C	A	G	G	A	G	C	T	G	T	C	A	C	G	G	A	T	T	G	C	G	G	A	A	T	G
G	T	G	T	A	T	G	T	G	C	A	G	A	A	T	G	C	C	T	C	G	C	G	T	A	C	C	G	T	T	G	G	T	G	T	G	G	T	G	G	C	G	G	C	G	C	T	G	C	T
G	A	G	A	A	C	C	T	C	A	G	C	A	A	C	G	A	A	G	A	G	C	T	G	A	T	C	C	G	C	G	A	A	A	A	C	T	A	C	C	A	G	G	G	C	A	T	C	C	G
C	T	A	T	C	T	C	T	C	T	G	A	C	C	A	G	A	G	C	C	T	G	C	T	C	A	G	C	G	G	T	G	C	G	G	A	T	C	G	C	A	G	C	T	A	C	G	C	G	T
C	G	C	G	G	G	A	G	G	C	G	A	G	C	A	G	C	T	T	A	T	T	A	A	A	C	A	G	A	T	C	C	T	G	A	C	G	A	G	C	A	G	G	C	A	A	A	C	G	T
C	A	T	C	C	T	G	C	A	G	A	C	T	C	A	T	C	A	G	G	C	G	C	A	A	C	A	C	T	T	C	C	A	G	G	C	G	C	T	G	T	G	G	G	G	T	C	A	G	G
C	G	T	C	T	G	A	C	C	G	G	G	T	G	C	A	G	A	A	C	G	G	C	A	T	G	T	T	T	G	G	T	G	C	G	T	G	T	C	T	G	A	T	G	G	G	T	A	A	T
C	T	G	C	G	C	T	G	G	A	A	G	A	G	G	C	T	A	G	C	C	T	G	G	A	C	G	A	G	C	C	G	G	T	T	A	C	C	G	T	C	T	G	G	A	T	G	A	A	A
G	G	T	G	G	T	C	G	G	C	T	C	G	T	C	G	A	G	A	A	T	A	T	A	C	A	G	C	G	T	C	T	G	C	C	C	G	G	T	G	C	C	G	C	G	T	T	T	T	G
C	T	C	A	T	G	T	A	C	T	G	C	C	C	G	G	T	C	A	A	C	G	A	C	T	C	C	G	G	C	A	C	C	G	C	C	A	T	A	A	T	C	G	C	T	T	C	C	A	G
G	C	T	T	C	C	C	G	A	C	G	C	A	G	A	C	G	C	G	T	C	C	C	T	T	C	G	C	A	G	C	T	G	G	C	G	C	A	C	G	G	A	C	G	A	T	T	A	C	T
A	T	G	A	G	C	A	G	C	G	T	T	T	T	C	T	C	T	G	G	C	C	T	G	G	T	G	G	G	T	G	C	G	G	C	T	C	C	G	G	C	A	G	C	G	G	T	A	T	A
T	C	T	G	A	T	T	G	C	C	G	A	A	C	A	T	A	T	T	G	G	C	G	T	T	T	C	C	G	G	C	A	T	C	C	T	C	G	C	T	G	C	G	G	T	T	G	C	C	G
G	A	T	C	A	C	T	C	T	G	G	C	C	G	G	T	G	T	G	C	T	C	T	C	T	A	T	C	C	C	G	C	T	G	C	T	C	T	T	G	C	C	G	G	A	T	G	G	T	A
G	T	T	A	C	C	T	T	C	G	T	T	A	T	C	G	A	C	C	A	G	C	G	C	C	G	G	T	T	G	C	A	C	G	C	C	G	A	A	G	A	A	C	G	G	A	C	G	T	G
C	A	G	G	C	C	A	G	C	A	T	C	G	C	A	A	C	C	G	C	G	G	C	T	T	C	C	G	G	C	A	C	C	A	T	C	G	G	C	A	T	A	T	A	A	A	T	C	G	C
G	A	T	G	A	C	G	G	T	A	A	A	G	T	T	C	G	T	G	C	G	C	T	G	G	T	G	G	C	G	G	C	A	T	T	A	G	G	T	G	G	C	G	G	T	T	T	C	T	G
A	T	A	G	C	T	A	T	A	G	C	C	T	G	C	T	G	T	C	G	T	G	G	G	A	A	C	T	C	A	A	G	C	T	G	G	C	A	G	C	G	G	T	G	T	G	G	G	G	C
C	T	T	T	A	C	C	T	T	G	G	C	T	A	T	G	G	C	G	G	T	T	T	G	A	T	G	G	T	A	G	C	G	G	C	G	A	G	C	G	T	G	G	C	G	C	T	G	G	C
G	T	T	A	C	C	T	G	G	C	T	G	G	A	G	T	G	C	A	T	T	A	A	C	G	G	C	G	G	G	G	A	T	C	A	T	C	C	T	C	G	G	T	T	C	C	T	G	G	T
T	C	T	C	T	G	G	C	A	A	A	C	G	C	G	T	G	C	A	G	C	T	T	C	C	G	G	C	G	C	T	G	G	T	A	G	C	T	C	A	T	G	C	G	G	G	C	G	T	G
G	A	T	G	C	G	A	T	A	G	C	C	G	G	T	A	T	G	C	G	C	T	G	G	C	A	G	G	C	T	T	T	C	C	A	C	G	C	C	C	C	A	G	G	C	T	T	T	G	G
C	G	C	C	G	T	G	G	A	A	A	G	G	C	A	C	T	T	G	C	G	C	T	T	C	C	A	G	A	C	C	G	T	G	C	G	C	C	A	C	T	T	T	A	C	T	C	T	G	G
A	T	T	T	G	A	G	G	A	G	A	A	C	G	G	C	T	G	A	G	T	G	C	G	G	T	T	G	C	C	A	G	A	C	C	G	G	C	A	G	C	G	T	A	T	T	T	C	T	C
T	G	C	C	G	T	G	G	C	T	G	A	A	C	T	T	A	T	G	C	A	C	C	C	C	T	T	C	G	C	G	C	A	G	C	T	C	T	T	T	C	G	C	G	C	C	G	G	T	C
G	A	T	C	G	C	C	A	G	C	G	C	C	A	G	C	T	T	G	A	T	C	A	G	G	A	G	C	G	T	C	G	G	C	A	A	C	T	G	G	A	G	G	A	T	G	A	A	G	A
G	T	G	A	G	G	G	T	C	A	G	G	C	T	C	A	T	G	T	T	A	C	A	G	C	G	C	C	T	T	G	G	T	G	A	A	G	C	G	G	A	A	G	T	G	G	C	T	C	T
G	C	T	T	C	A	C	G	T	T	G	G	T	C	G	A	A	A	G	T	T	C	G	G	T	C	A	T	T	T	C	G	G	C	C	C	C	G	G	C	C	T	G	G	C	G	G	G	C	T
T	T	C	A	C	G	G	C	C	A	C	G	G	T	T	T	T	C	C	A	G	G	C	G	C	T	G	G	C	G	G	A	G	G	A	T	C	T	C	C	G	G	C	G	A	A	A	C	C	T
G	A	A	G	A	T	G	C	C	T	A	C	G	A	T	G	G	C	T	G	C	G	C	C	A	C	G	G	G	T	T	T	T	G	G	C	T	T	C	G	C	G	A	A	T	C	A	G	T	T
G	T	G	A	C	G	C	G	T	C	T	G	G	A	T	A	A	C	C	G	T	C	G	C	A	T	C	G	T	C	C	G	T	A	C	G	T	T	C	C	G	T	G	G	T	G	T	T	T	A
T	G	G	T	G	T	C	A	T	C	C	G	C	G	C	C	C	T	G	G	T	C	A	A	T	C	A	C	C	T	T	C	A	G	C	A	C	G	T	C	G	C	T	T	T	C	G	C	C	A
G	G	T	G	C	G	G	T	A	G	G	C	G	C	G	C	A	G	C	A	G	G	A	A	A	A	T	C	G	C	T	T	C	A	A	C	G	T	T	A	T	C	G	C	C	G	C	T	G	G
G	A	A	A	G	G	G	C	G	T	T	G	A	G	C	T	G	T	T	C	G	C	T	G	G	A	A	A	T	C	G	C	C	T	C	A	T	C	C	G	T	C	A	C	C	G	C	G	A	A
T	G	G	T	G	G	C	G	A	T	A	T	T	C	A	G	C	G	G	T	T	G	C	C	A	G	C	C	G	C	G	T	T	T	G	A	G	C	T	G	A	T	G	C	A	G	G	G	C	G
C	G	G	A	T	C	A	C	C	T	C	A	T	A	G	T	C	G	G	C	G	G	T	G	A	T	G	T	T	T	A	G	C	G	C	G	T	T	C	A	G	G	C	G	T	G	C	T	G	C
C	A	A	T	T	C	C	G	G	T	T	T	G	C	T	C	G	C	G	C	A	G	A	A	A	A	T	C	G	T	G	C	A	G	C	G	A	G	C	C	G	C	T	G	T	C	G	A	A	G
G	A	T	T	A	A	A	C	A	G	A	G	C	G	C	G	A	C	G	C	C	G	T	T	G	A	C	A	C	G	A	C	G	C	A	G	G	G	T	G	C	G	C	A	G	G	T	G	G	A
C	G	C	T	G	A	T	T	C	T	G	G	G	T	C	C	A	G	C	G	A	G	G	C	G	A	T	G	G	G	T	T	C	A	T	C	G	G	C	C	A	G	A	A	T	C	A	C	T	T
G	A	G	G	G	T	G	G	A	A	A	C	G	C	G	C	T	G	A	T	G	G	G	C	A	A	A	A	T	G	C	A	C	C	A	T	G	C	C	A	A	C	G	C	G	G	G	T	C	A
T	A	A	A	A	C	A	G	G	T	G	C	G	C	C	A	G	A	A	C	G	G	C	G	T	G	C	T	G	C	C	G	A	G	C	G	C	G	C	C	A	A	T	C	A	G	C	A	C	G
G	G	G	A	A	T	T	T	G	T	A	G	G	C	C	T	G	A	T	A	A	G	A	C	G	C	G	C	A	A	G	C	G	T	C	G	C	A	T	C	A	G	G	C	A	G	T	C	G	G
G	G	G	A	A	T	T	T	G	T	A	G	G	C	C	T	G	A	T	A	A	G	A	C	G	C	G	C	A	A	G	C	G	T	C	G	C	A	T	C	A	G	G	C	A	G	T	C	G	G
C	G	C	G	A	T	G	G	C	C	T	G	G	A	T	G	C	C	A	C	T	C	T	C	C	T	G	C	G	G	T	T	T	T	T	T	C	T	G	C	A	A	G	C	C	C	T	G	A	C
C	T	T	T	C	T	G	G	C	G	A	C	G	C	C	A	G	C	C	A	G	G	C	C	A	G	T	A	C	A	A	C	C	C	C	A	G	C	G	A	G	C	A	T	C	A	C	C	G	C
G	G	C	A	G	G	C	A	A	A	C	C	C	A	C	G	G	G	A	A	T	G	A	C	C	G	A	T	A	A	A	A	A	C	A	G	C	C	A	G	C	C	G	G	T	G	A	C	T	C
C	G	G	T	C	A	G	A	G	T	G	T	A	C	G	C	A	T	T	G	T	G	G	A	C	G	A	G	C	A	G	C	C	A	G	G	C	G	C	A	G	A	G	T	G	C	C	A	G	C
C	A	G	C	C	T	G	A	C	G	C	T	G	T	T	G	C	G	A	G	G	C	A	A	C	G	A	G	A	T	C	C	A	T	C	C	G	C	T	G	C	G	C	C	T	G	T	T	G	A
T	C	T	A	T	G	A	G	C	T	G	A	T	G	C	T	T	C	G	C	G	C	T	G	G	C	G	A	G	G	C	C	G	C	A	T	T	C	C	A	G	G	T	G	T	G	T	C	G	T
C	G	A	C	T	T	C	G	C	A	T	A	A	A	G	G	C	G	A	T	C	A	C	G	G	G	C	G	G	C	T	G	G	T	A	A	T	T	A	T	C	G	G	T	G	G	C	G	A	T
C	A	T	G	A	T	G	C	G	C	G	A	T	C	G	C	C	T	G	A	T	C	A	A	T	C	A	C	G	C	G	A	T	C	C	G	C	C	A	G	G	C	C	T	G	C	G	A	A	G
G	A	A	A	C	G	C	C	G	C	T	A	C	C	G	C	T	G	G	A	C	G	A	T	G	A	A	C	C	C	C	A	A	C	C	T	G	C	A	C	C	G	C	G	T	T	C	C	A	T
C	A	G	G	C	T	T	A	C	T	C	G	G	C	T	G	C	T	G	A	T	T	T	T	C	G	C	C	G	C	G	A	T	G	C	G	C	T	G	G	C	G	G	A	A	A	T	G	G	C
T	G	G	A	C	A	C	C	G	T	T	G	C	C	G	T	T	C	G	T	C	G	T	G	C	G	G	T	A	C	A	G	C	T	G	A	A	C	T	C	C	C	T	G	T	C	T	G	G	C
G	C	C	T	G	A	C	G	G	G	C	A	A	C	G	C	A	A	C	G	C	G	A	T	T	C	G	C	C	T	C	G	A	G	C	G	G	C	T	G	A	A	A	G	A	T	A	A	G	C
G	G	A	T	T	A	C	C	G	C	T	C	G	C	C	A	C	C	C	C	A	C	G	G	T	G	A	G	A	T	G	T	A	C	C	G	C	C	A	G	C	A	T	G	A	T	G	G	G	A
G	C	G	T	G	G	C	G	T	G	G	G	G	C	G	A	A	G	C	G	G	A	C	A	T	C	A	C	C	G	C	G	A	T	C	A	A	A	C	G	T	C	T	T	T	C	C	G	A	T
C	G	T	A	C	C	T	G	A	T	T	G	A	G	A	T	G	T	G	G	A	G	C	G	A	A	A	C	G	G	C	G	G	A	A	G	A	C	C	C	G	G	C	G	G	C	A	G	A	A
T	G	G	C	G	A	T	C	C	C	G	G	C	G	T	T	A	G	G	C	A	C	C	A	C	G	C	A	C	G	C	C	G	A	C	T	A	C	T	T	C	T	T	T	G	G	C	G	A	C
C	A	A	A	C	A	T	C	C	G	G	C	T	G	T	T	C	C	G	G	T	T	G	A	T	G	T	G	G	T	G	C	A	T	C	G	C	G	C	G	C	T	G	C	G	T	G	A	A	A
A	C	G	T	G	G	T	G	G	C	G	A	T	C	A	C	G	G	C	T	T	A	T	G	C	T	C	A	G	T	T	C	T	G	G	T	T	C	C	C	C	G	A	T	C	T	C	T	C	C
C	A	C	A	T	C	A	T	C	G	G	A	T	G	T	T	T	G	T	C	G	G	G	A	T	T	T	T	C	C	C	G	C	A	G	C	C	A	G	C	G	G	G	C	G	T	T	G	C	G
C	A	C	G	T	C	C	A	T	C	G	G	C	T	C	T	T	C	G	C	T	G	A	A	A	T	T	C	T	G	C	C	T	G	G	T	G	G	C	G	G	A	A	G	G	A	C	A	G	G
G	A	T	C	G	C	A	A	A	C	A	G	G	T	G	G	C	G	G	A	G	A	T	C	C	C	G	C	T	G	G	C	A	G	A	G	C	T	T	T	C	C	G	T	T	C	C	G	G	C
A	T	G	A	C	G	C	T	G	G	T	G	A	T	C	G	C	C	A	C	C	G	G	T	G	G	G	A	T	T	G	A	T	C	T	C	T	C	C	G	T	A	G	G	G	G	C	G	G	T
A	C	A	C	C	A	T	T	G	G	T	C	G	T	G	C	G	A	T	G	A	G	C	G	A	T	C	T	G	C	A	A	A	C	G	C	C	A	G	A	G	T	G	G	G	T	T	G	G	G
C	T	A	C	C	A	C	T	C	G	C	C	A	G	C	C	G	G	A	G	C	A	C	A	G	C	A	A	T	C	C	G	C	T	G	G	A	G	T	G	C	G	A	C	A	C	G	C	T	G
A	T	T	G	G	A	C	A	G	G	C	C	T	T	C	G	T	C	C	A	T	G	G	T	G	A	A	G	C	G	T	T	C	A	C	G	C	T	C	C	C	A	G	T	C	G	A	C	G	G
G	A	G	A	T	C	T	T	T	T	G	C	T	G	C	T	T	T	A	A	T	C	C	C	G	G	C	G	G	C	A	A	T	C	G	C	C	A	G	A	C	C	G	T	G	C	T	G	G	A
G	T	A	C	T	G	G	A	C	C	A	G	A	T	C	T	T	C	G	G	C	C	C	G	C	T	G	A	C	G	T	T	G	G	T	T	T	A	T	G	G	C	A	T	C	C	C	G	C	C
A	C	C	A	C	A	G	C	T	A	C	G	C	G	C	C	G	T	C	C	A	G	C	C	A	A	T	C	C	C	G	A	C	A	C	G	C	T	G	A	C	C	G	A	C	C	T	G	C	A
C	T	A	T	C	C	G	T	C	C	G	G	T	C	G	T	T	A	T	G	G	G	A	C	G	A	A	A	G	G	C	C	T	G	G	T	T	G	T	T	C	G	C	T	G	G	T	T	C	A
G	T	C	T	G	C	C	G	G	A	G	T	G	G	C	C	G	G	A	G	G	A	G	A	G	G	T	T	G	G	C	T	G	A	G	T	T	A	C	T	G	C	C	T	C	T	T	G	A	G
G	C	G	A	C	A	G	C	T	A	G	T	A	A	C	A	A	A	G	C	C	C	A	G	A	A	T	C	G	G	G	T	A	T	G	G	G	G	C	A	C	C	G	A	C	A	C	A	C	C
C	G	A	G	G	G	C	T	G	C	A	C	C	G	A	C	A	A	A	C	A	G	T	G	C	C	A	G	C	A	G	C	A	A	G	C	G	C	G	G	C	A	G	T	C	G	G	T	A	C
C	C	G	A	T	A	A	A	C	G	C	C	A	C	C	G	G	A	C	C	T	G	C	T	A	C	G	C	T	G	A	C	G	C	A	C	G	C	A	C	C	A	A	C	C	A	G	A	A	G
T	T	C	A	G	A	T	C	T	G	C	C	A	T	C	T	G	C	G	G	G	C	C	A	A	A	G	T	C	A	T	A	C	G	C	C	A	C	G	C	G	T	G	C	G	C	C	C	C	A
G	T	C	G	T	A	A	T	C	C	G	C	G	C	G	A	G	A	C	A	G	G	C	C	A	C	C	G	G	G	C	A	T	G	T	C	G	G	C	T	T	C	A	C	C	G	T	C	G	T
C	A	T	C	G	G	G	C	T	C	A	C	T	G	G	T	C	A	T	C	A	C	C	A	T	C	A	C	T	C	C	G	T	C	C	A	G	C	T	C	A	G	A	C	G	C	C	A	G	A
G	C	G	G	T	G	G	G	A	A	C	A	G	T	G	A	A	T	G	T	G	C	G	G	T	A	G	T	G	G	C	A	G	C	T	G	C	T	A	C	T	G	C	C	G	G	G	A	T	C
A	A	C	C	C	G	T	C	T	C	T	G	C	G	T	C	A	C	C	G	T	A	C	C	T	G	G	C	A	G	A	T	T	G	C	G	A	T	G	G	A	C	G	G	C	A	G	C	C	A
C	A	G	A	C	C	G	C	G	T	G	A	A	A	G	C	G	C	T	G	C	T	G	G	G	C	C	T	G	A	G	C	G	G	T	A	T	T	T	T	T	G	C	C	G	A	T	G	A	T
G	G	T	G	A	T	T	A	A	A	A	T	G	C	G	C	G	G	A	C	G	C	G	G	G	T	C	C	A	G	T	C	G	C	T	G	G	C	C	T	T	C	T	T	C	C	C	A	C	T
A	T	A	T	C	C	A	G	C	A	C	C	T	G	A	T	C	C	C	A	C	T	G	G	G	T	A	A	T	T	T	C	C	A	C	C	G	G	G	C	G	C	T	G	C	A	C	C	G	G
C	T	A	C	C	C	A	G	A	G	T	G	T	T	G	C	C	C	A	G	A	C	G	G	A	T	T	G	C	G	C	C	G	C	C	G	T	G	G	T	C	G	A	G	G	T	T	G	C	C
C	T	T	A	A	C	A	T	A	G	C	G	G	T	C	G	G	C	T	T	C	A	A	T	C	A	A	A	A	A	G	C	C	C	G	C	C	G	T	A	C	C	T	G	C	C	G	C	C	G
A	G	T	T	T	G	T	T	A	A	A	G	A	C	T	T	C	G	G	C	G	C	T	C	C	A	G	T	G	C	G	G	C	C	C	T	T	T	T	T	C	C	C	G	C	A	G	G	C	G
C	A	C	C	G	G	C	A	A	T	A	A	C	G	A	T	C	T	C	T	C	T	T	C	G	C	G	C	A	C	C	G	A	G	C	A	A	C	A	G	G	C	C	G	C	T	T	C	G	C
T	T	G	C	T	G	A	G	A	T	G	G	A	C	C	G	G	G	T	A	A	C	T	C	A	A	C	A	G	A	A	C	G	C	C	G	C	G	C	T	G	G	T	G	G	A	A	G	A	G
C	C	G	A	A	C	C	C	A	G	C	G	C	C	A	G	T	A	A	G	A	G	C	G	C	C	A	G	C	A	G	G	C	T	G	T	A	A	C	C	A	A	A	A	T	G	G	T	G	C
C	C	G	A	T	A	T	T	C	T	C	G	G	T	G	G	C	A	T	C	A	A	C	G	C	C	G	G	G	C	T	T	G	C	G	A	C	C	T	G	C	T	G	G	C	T	G	A	A	T
C	G	C	C	G	T	G	G	G	C	A	T	G	A	A	A	C	G	C	G	T	T	C	A	G	G	C	G	T	A	C	C	G	G	A	A	C	A	T	C	G	C	C	G	A	G	T	C	C	C
G	A	C	T	T	C	G	C	T	G	A	T	G	T	T	G	G	G	G	C	C	G	A	T	G	G	T	C	G	C	A	G	C	C	T	G	C	G	G	C	G	G	C	T	A	T	A	T	T	C
G	A	T	G	G	C	A	G	T	G	G	T	T	G	C	A	A	T	G	G	G	C	G	G	C	G	G	A	C	G	C	C	G	T	C	A	G	G	C	A	T	C	T	G	A	C	A	C	C	A
G	A	T	G	A	C	G	A	C	A	T	C	C	T	G	A	T	C	C	T	C	A	C	C	G	C	T	G	A	C	C	A	C	G	G	T	T	G	C	G	A	T	C	C	G	A	C	C	T	G
G	G	T	A	T	T	T	G	A	C	C	G	A	T	C	T	C	C	G	A	C	C	G	C	A	G	G	G	C	T	T	T	T	T	A	G	G	G	C	G	C	G	C	G	T	G	G	G	G	C
A	G	C	G	G	G	T	G	C	G	T	T	T	A	C	C	C	T	G	T	A	G	C	A	G	C	G	T	G	C	G	G	G	T	C	A	G	C	A	C	T	A	C	A	C	C	G	A	T	T
G	A	A	A	T	T	G	C	C	A	A	A	C	T	G	G	C	C	G	G	A	A	C	G	G	G	C	G	A	G	A	T	G	G	T	G	G	C	G	G	A	A	G	T	A	A	C	C	G	A
A	T	C	C	C	G	C	T	G	G	C	G	C	A	G	A	C	C	G	T	G	G	C	G	A	T	T	G	G	C	G	A	T	G	G	A	G	C	C	A	A	T	G	A	C	C	T	G	C	C
A	C	G	T	T	C	A	C	C	A	C	C	G	G	A	G	A	G	G	T	T	A	G	C	G	A	T	T	T	T	C	G	C	G	T	C	C	C	A	G	T	C	C	G	G	C	A	G	A	C
C	G	C	T	A	A	C	C	C	C	A	C	G	C	T	T	C	C	T	C	C	C	G	C	T	C	G	C	A	C	G	C	T	G	C	A	A	T	C	T	C	G	T	T	T	C	G	T	C	A
T	G	C	G	C	A	A	C	G	T	G	C	A	G	G	A	A	G	G	T	G	G	C	G	T	G	C	T	G	G	C	C	T	C	G	C	T	T	C	G	A	C	T	T	C	A	C	C	G	T
G	T	C	T	A	T	A	C	C	T	G	C	G	A	C	C	C	G	C	G	T	C	A	G	G	T	G	C	C	C	G	A	T	G	C	G	A	G	G	T	T	G	T	T	G	A	A	G	T	C
C	C	C	A	A	A	G	C	G	A	C	T	C	A	G	G	C	G	A	C	G	T	T	A	T	C	C	A	A	C	G	C	G	A	T	G	G	A	C	G	T	G	A	G	T	C	A	G	C	C
G	T	G	G	A	A	A	C	A	A	C	A	T	T	A	T	G	A	A	T	G	G	C	G	A	G	G	C	A	A	T	C	G	C	T	G	G	C	A	C	C	T	A	C	A	C	G	G	A	C
G	G	C	G	T	G	A	A	A	T	C	T	G	G	C	T	G	C	C	A	G	T	C	A	T	G	A	A	A	G	C	G	A	G	C	G	G	C	G	T	T	G	A	T	A	C	C	C	G	C
C	T	T	G	T	G	T	A	G	C	G	A	T	T	A	T	G	G	A	T	G	G	C	A	C	C	A	C	T	C	C	T	C	G	C	G	T	G	C	T	G	G	A	G	A	A	C	G	C	C
G	A	C	G	T	T	A	C	C	C	C	G	C	T	G	T	C	T	C	T	G	G	G	T	A	T	C	G	A	A	A	C	C	A	T	G	G	G	C	G	G	T	G	T	G	A	T	G	A	C
T	C	T	A	A	C	C	C	G	C	C	G	C	C	G	C	G	A	A	A	T	T	C	G	T	G	A	T	G	C	T	G	C	A	A	C	T	C	T	G	C	T	A	C	G	T	C	T	G	G
G	A	C	G	A	C	T	A	T	G	T	G	A	T	C	G	G	T	C	A	G	A	A	A	T	A	C	G	G	C	C	T	G	G	A	A	A	C	C	G	C	T	A	A	C	C	C	G	G	T
G	T	A	T	C	G	A	G	T	C	G	A	T	G	G	T	T	G	C	T	A	A	C	C	G	T	C	C	T	G	A	C	T	G	G	T	G	T	A	T	C	T	C	C	C	G	T	C	A	G
A	T	T	G	A	C	G	A	T	G	C	C	G	T	C	G	C	C	A	T	T	G	C	C	G	C	C	G	C	G	A	T	T	T	T	T	G	C	A	C	C	C	G	A	A	C	T	C	G	A
C	G	C	T	G	G	A	G	C	T	G	G	A	A	C	G	T	C	A	G	G	G	C	G	T	G	T	T	G	G	A	A	G	A	G	T	T	C	G	G	T	G	T	C	A	C	C	A	T	G
G	T	A	T	C	G	A	G	A	A	G	C	C	G	A	A	A	G	G	C	G	T	T	A	T	C	G	T	C	C	A	G	T	A	C	G	G	C	G	G	T	C	A	G	A	C	C	C	C	G
G	A	A	A	T	G	G	T	G	C	T	G	A	T	T	G	G	C	G	G	C	A	T	C	A	T	G	G	A	G	C	A	T	A	T	T	G	A	G	C	A	G	G	C	G	G	G	C	G	T
G	C	C	G	T	T	C	A	A	T	A	A	A	T	T	C	C	C	G	G	G	C	G	T	T	G	A	C	C	C	G	C	T	G	T	T	A	G	G	G	C	C	A	G	A	A	A	T	G	C
T	C	T	T	C	T	A	C	C	G	G	C	A	T	T	T	C	G	C	T	G	G	T	G	G	T	G	C	G	G	T	A	G	A	T	C	T	C	T	T	T	C	A	G	C	G	C	C	G	C
T	T	A	A	T	C	C	C	G	C	A	A	A	A	C	C	A	C	C	C	G	G	A	C	C	A	A	A	G	T	C	A	G	C	A	T	C	C	G	G	T	G	C	T	T	C	G	C	C	T
G	T	G	A	C	C	T	G	T	T	C	A	C	C	A	T	T	G	A	T	G	G	C	A	G	C	G	C	G	C	C	G	G	A	A	C	T	G	A	T	G	C	G	C	A	A	G	A	A	A
C	C	G	G	A	T	G	C	G	A	C	G	C	C	G	G	T	C	G	C	G	T	C	T	T	A	T	C	C	G	G	C	C	T	T	C	C	T	A	T	A	T	C	A	G	G	C	T	G	T
C	C	A	C	T	G	C	G	G	C	G	T	G	A	T	C	C	C	T	G	C	G	T	G	G	G	C	C	A	T	C	A	C	C	A	G	C	T	T	T	T	T	C	T	C	T	T	C	G	T
T	A	A	G	C	A	G	C	T	C	G	T	C	G	G	C	A	T	C	C	G	G	C	G	C	T	T	C	C	A	G	C	A	G	C	G	G	T	G	T	C	A	G	G	C	G	A	T	C	T
C	T	G	A	T	C	A	G	A	G	G	T	C	G	G	G	T	T	T	T	C	C	G	G	C	A	G	C	G	G	G	A	T	C	A	G	G	A	T	G	T	G	G	C	T	C	A	G	G	T
C	A	C	G	C	A	A	T	C	C	C	C	A	A	C	G	C	T	C	G	G	A	G	A	T	A	C	G	C	C	A	G	T	A	A	G	T	A	T	C	G	C	C	T	G	C	C	C	A	C
G	C	T	C	C	A	G	T	T	G	C	A	G	C	G	C	A	G	T	G	G	C	A	G	C	T	T	T	G	G	C	G	C	A	G	A	T	C	A	C	C	A	G	C	A	C	T	T	T	C
A	T	C	A	G	C	A	T	C	G	A	A	A	C	C	A	G	C	T	C	C	T	G	A	C	G	G	G	C	G	C	T	C	T	G	G	G	C	A	T	C	T	T	C	G	C	T	G	T	C
C	A	G	C	A	G	A	A	C	G	C	C	C	G	G	C	A	C	G	T	G	C	T	C	T	G	C	C	A	G	T	T	G	T	T	C	A	A	T	G	G	C	C	T	G	A	T	A	T	T
A	T	G	A	T	C	T	G	A	T	G	A	C	C	A	C	G	C	A	T	G	G	T	G	A	T	C	G	A	C	G	A	T	G	C	C	A	G	C	C	G	C	G	G	A	T	C	G	A	A
G	C	A	T	C	G	A	G	A	A	A	A	C	C	T	T	C	G	G	T	A	C	T	G	T	G	C	T	C	T	G	G	A	T	C	A	G	G	C	T	G	C	G	C	C	A	T	G	C	C
A	C	T	G	G	C	C	A	T	T	T	T	T	T	G	C	T	G	A	G	C	T	G	A	T	G	G	G	A	T	G	T	C	T	G	C	G	T	G	C	A	C	T	T	T	C	G	C	G	G
C	C	A	G	C	T	T	T	C	G	T	G	C	C	A	C	A	G	A	G	A	T	T	T	A	T	G	C	C	C	G	G	C	G	C	T	G	C	A	A	C	G	T	C	C	G	C	G	A	C
C	A	G	T	G	G	A	C	G	T	T	T	C	A	G	G	G	C	G	C	G	C	A	G	C	T	C	C	A	C	C	A	C	T	T	T	T	A	A	G	C	G	T	G	A	C	C	A	G	C
C	A	G	C	G	C	C	A	G	C	A	C	A	A	T	T	A	A	C	A	C	C	G	T	G	T	C	G	C	A	A	A	T	G	C	G	G	C	T	A	T	G	C	A	G	A	C	G	A	T
G	A	A	G	G	A	G	A	A	G	C	G	C	A	C	C	A	C	A	T	G	C	C	A	C	A	G	A	T	A	G	C	T	G	T	C	C	T	G	C	C	A	G	A	C	T	G	C	C	A
[truncated: 41,451 more rows]
[truncated: 18 more columns]
