# Supplementary material for: E. coli Fis Protein Insulates the cbpA Gene from Uncontrolled Transcription
Source: PLoS Genet. 2013 Jan 17;9(1):e1003152. doi: 10.1371/journal.pgen.1003152 (PMC3547828; doi:10.1371/journal.pgen.1003152)
Supplement: Table S3 — Genome browser file. (ZIP) [file pgen.1003152.s010.zip]

Archive with 1 entries (1 files):
- Table S3 CbpA ChIPchip data for Artemis browser.txt
